# Supplementary material for: Genetic associations between circulating metabolic biomarkers and lung cancer in East Asians and Europeans
Source: Eur J Med Res. 2023 Apr 26;28:158. doi: 10.1186/s40001-023-01116-4 (PMC10131379; doi:10.1186/s40001-023-01116-4)
Supplement: Supplementary file 1 — Additional file 1: Table S1. Genetic instrumental variables used for HDL in East Asians. Table S2. Genetic instrumental variables used for LDL in East Asians. Table S3. Genetic instrumental variables used for total cholesterol in East Asians. Table S4. Genetic instrumental variables used for triglyceride in East Asians. Table S5. Genetic instrumental variables used for fasting plasma glucose in East Asians. Table S6. Genetic instrumental variables used for HbA1c in East Asians. Table S7. Estimates of Mendelian randomization analyses on metabolic biomarkers and lung cancer in East Asians. Table S8. Genetic instrumental variables used for HDL in Europeans. Table S9. Genetic instrumental variables used for LDL in Europeans. Table S10. Genetic instrumental variables used for total cholesterol in Europeans. Table S11. Genetic instrumental variables used for triglyceride in Europeans. Table S12. Genetic instrumental variables used for fasting plasma glucose in Europeans. Table S13. Genetic instrumental variables used for HbA1c in Europeans. Table S14. Estimates of Mendelian randomization analyses on metabolic biomarkers and lung cancer in Europeans. Table S15. Estimates of multivariable Mendelian randomization analyses on metabolic biomarkers and lung cancer in Europeans. [file 40001_2023_1116_MOESM1_ESM.xlsx]

## Sheet: Sheet1
Table S1. Genetic instrumental vairables used for HDL in East Asians.
SNP	effect_allele.exposure	other_allele.exposure	effect_allele.outcome	other_allele.outcome	beta.exposure	beta.outcome	eaf.exposure	eaf.outcome	chr.outcome	pos.outcome	se.outcome	pval.outcome	chr.exposure	pos.exposure	se.exposure	pval.exposure
rs10007186	T	C	T	C	0.0312	-0.035561	0.7285	0.686762	4	79589045	0.0236841	0.133233	4	79589045	0.0046	1.696e-11
rs10106829	G	A	G	A	0.1151	-0.0210226	0.9886	0.989955	8	9184628	0.108364	0.846176	8	9184628	0.0197	5.12e-09
rs10403360	A	G	A	G	0.0255	0.0241459	0.4489	0.453162	19	33896195	0.0219052	0.270337	19	33896195	0.0041	4.723e-10
rs1045670	A	G	A	G	-0.0293	0.0499271	0.314	0.364437	12	113335681	0.023151	0.0310385	12	113335681	0.0044	3.948e-11
rs10773112	T	C	T	C	0.049	0.025551	0.5994	0.586783	12	125338529	0.0231574	0.269869	12	125338529	0.0043	1.998e-30
rs1077835	G	A	G	A	0.1626	0.0232895	0.4321	0.512265	15	58723426	0.0218936	0.287438	15	58723426	0.0041	1e-200
rs10886864	T	C	T	C	-0.0342	-0.0360752	0.6615	0.699102	10	122929537	0.0238416	0.130249	10	122929537	0.0043	2.856e-15
rs10899118	C	G	C	G	-0.0286	0.00218295	0.2927	0.348839	11	75481664	0.0230139	0.924431	11	75481664	0.0045	2.282e-10
rs10955991	C	T	C	T	-0.0235	-0.0253941	0.5979	0.614219	8	121867780	0.0223965	0.256861	8	121867780	0.0042	1.974e-08
rs11057828	A	T	A	T	-0.036	0.0381747	0.2104	0.22811	12	125303525	0.0265372	0.150281	12	125303525	0.0052	5.205e-12
rs11066464	A	G	A	G	-0.0359	0.0525236	0.3017	0.358291	12	113428717	0.0232992	0.0241766	12	113428717	0.0045	1.599e-15
rs1107660	G	T	G	T	-0.0397	-0.0259917	0.7374	0.81974	7	80150131	0.0280937	0.354873	7	80150131	0.0047	2.122e-17
rs11227277	T	C	T	C	0.0238	0.00951049	0.5445	0.461433	11	65493116	0.0220906	0.666815	11	65493116	0.0042	1.436e-08
rs113194822	A	G	A	G	-0.0722	-0.00631946	0.1205	0.113848	11	116552860	0.0342097	0.853443	11	116552860	0.0063	3.744e-30
rs1132274	A	C	A	C	-0.0234	-0.0269833	0.5022	0.537788	20	17596155	0.0218249	0.216327	20	17596155	0.0041	9.427e-09
rs11322775	A	G	A	G	-0.0496	-0.0097266	0.713	0.721442	10	114004248	0.0246626	0.693295	10	114004248	0.0048	1.152e-24
rs11525583	A	G	A	G	-0.0232	0.0837204	0.6051	0.627911	12	112261638	0.0232652	0.00032002	12	112261638	0.0042	3.23e-08
rs11535539	A	G	A	G	0.0242	-0.00136232	0.3333	0.325069	9	97030388	0.0233264	0.953428	9	97030388	0.0043	2.055e-08
rs11604424	T	C	T	C	0.0599	0.0211526	0.5229	0.457627	11	116651115	0.0220528	0.33747	11	116651115	0.0041	1.137e-48
rs11662738	T	C	T	C	-0.0244	0.00485621	0.3278	0.32119	18	46773560	0.0233648	0.835351	18	46773560	0.0044	2.952e-08
rs117199686	G	A	G	A	0.0663	0.0167073	0.1902	0.210341	16	57036282	0.0272809	0.54026	16	57036282	0.0052	6.256e-37
rs11789603	T	C	T	C	0.0636	-0.0443759	0.0737	0.0594245	9	107647019	0.045794	0.332529	9	107647019	0.0079	8.241e-16
rs11861555	A	T	A	T	-0.0394	-0.00761992	0.2476	0.286612	16	56947833	0.0242492	0.753343	16	56947833	0.0048	1.166e-16
rs12064914	A	G	A	G	-0.0608	-0.0558416	0.108	0.153596	1	40043772	0.0306876	0.068808	1	40043772	0.0066	2.407e-20
rs12245393	T	C	T	C	0.0287	0.0431376	0.5383	0.553438	10	122999900	0.0221435	0.0514042	10	122999900	0.0041	3.506e-12
rs12594163	A	G	A	G	0.0256	0.0227621	0.2814	0.196257	15	70204267	0.0273843	0.405856	15	70204267	0.0046	2.774e-08
rs12710749	C	A	C	A	-0.057	0.0287328	0.0782	0.103188	2	21136550	0.036454	0.430584	2	21136550	0.0077	1.659e-13
rs12801636	A	G	A	G	0.0253	-0.000587259	0.5071	0.499465	11	65391317	0.0217561	0.978465	11	65391317	0.0041	5.432e-10
rs1318006	G	A	G	A	-0.0543	-0.0264029	0.1515	0.181613	2	21214152	0.0285686	0.355386	2	21214152	0.0057	2.184e-21
rs13198987	T	C	T	C	-0.0331	0.0423925	0.4576	0.423187	6	161014107	0.022474	0.0592559	6	161014107	0.0041	6.892e-16
rs13225014	G	C	G	C	0.0414	0.00206863	0.1218	0.111363	7	80590890	0.0350338	0.952915	7	80590890	0.0064	7.161e-11
rs13257289	C	T	C	T	0.1711	0.0385739	0.0952	0.0986111	8	19935226	0.0392859	0.32616	8	19935226	0.0071	2.16e-129
rs13306689	G	C	G	C	0.0641	0.0215012	0.0889	0.0522671	16	56898935	0.0497326	0.665497	16	56898935	0.0074	5.099e-18
rs1373570	T	A	T	A	0.0401	0.0166047	0.1691	0.149422	12	20461604	0.0306196	0.587619	12	20461604	0.0055	4.913e-13
rs145990683	A	G	A	G	0.074	-0.0645438	0.1431	0.111217	11	116721465	0.0346021	0.0621373	11	116721465	0.0059	9.646e-36
rs1540037	G	A	G	A	0.0496	-0.0207345	0.8007	0.81309	18	47182664	0.0287167	0.470273	18	47182664	0.0055	1.438e-19
rs17091651	T	A	T	A	-0.0462	0.0112004	0.2926	0.312937	8	19749883	0.0237506	0.637224	8	19749883	0.0045	3.416e-24
rs17276527	A	G	A	G	-0.023	-0.0289596	0.494	0.464219	1	178520680	0.0218411	0.184865	1	178520680	0.0041	1.712e-08
rs17552904	T	G	T	G	0.039	-0.00898063	0.3407	0.434201	7	50318308	0.0219876	0.682951	7	50318308	0.0043	1.443e-19
rs17756181	G	A	G	A	0.0281	0.0253596	0.2505	0.16863	15	70184191	0.0289244	0.38062	15	70184191	0.0047	2.804e-09
rs1801693	G	A	G	A	0.0261	-0.0267688	0.4532	0.477649	6	160969629	0.0221132	0.226074	6	160969629	0.0041	1.67e-10
rs180360	G	A	G	A	0.1248	0.027586	0.1773	0.124229	11	116598988	0.0328547	0.401113	11	116598988	0.0054	1.02e-119
rs1803924	T	C	T	C	0.1777	0.0284431	0.125	0.125096	8	19823674	0.0328183	0.386115	8	19823674	0.0061	7.02e-185
rs1883023	C	T	C	T	0.0455	2.3025e-05	0.6557	0.597952	9	107564846	0.022218	0.999173	9	107564846	0.0043	3.163e-26
rs1893460	A	G	A	G	0.1472	0.0296028	0.2527	0.18803	11	116603677	0.0278369	0.287584	11	116603677	0.0047	1e-200
rs1902955	C	T	C	T	-0.052	0.0655167	0.1429	0.205151	12	113548243	0.0294983	0.0263488	12	113548243	0.0058	3.638e-19
rs2144300	T	C	T	C	0.0498	-0.0386644	0.1607	0.189267	1	230294916	0.0279448	0.166481	1	230294916	0.0055	1.904e-19
rs2177041	C	A	C	A	-0.0308	0.0205847	0.7875	0.789948	3	114821299	0.0267474	0.441541	3	114821299	0.005	7.093e-10
rs2242062	G	A	G	A	-0.0246	0.0254374	0.4973	0.557025	15	58834391	0.0238823	0.286823	15	58834391	0.0041	1.66e-09
rs2245019	A	C	A	C	0.0542	0.00977391	0.795	0.737826	8	116622906	0.0248699	0.694319	8	116622906	0.0051	3.891e-26
rs2278426	T	C	T	C	-0.0274	-0.0355971	0.2749	0.264668	19	11350488	0.0247115	0.149724	19	11350488	0.0045	1.64e-09
rs235374	C	G	C	G	-0.0355	-0.0229577	0.318	0.321044	21	46294986	0.0234634	0.327853	21	46294986	0.0044	9.818e-16
rs2487294	T	G	T	G	-0.0418	-0.00841385	0.6914	0.775182	10	113937941	0.0259342	0.745612	10	113937941	0.0044	2.984e-21
rs2487717	A	G	A	G	0.0315	-0.0118492	0.3696	0.326525	9	107533906	0.0232927	0.610956	9	107533906	0.0042	9.965e-14
rs2525858	G	A	G	A	0.0723	-0.0708471	0.8563	0.775305	12	113468711	0.027069	0.00886348	12	113468711	0.0061	7.759e-33
rs2575874	G	A	G	A	0.0496	0.00375251	0.8082	0.713476	9	107676758	0.0247137	0.879314	9	107676758	0.0054	6.428e-20
rs2575876	A	G	A	G	-0.1128	0.0274063	0.249	0.273809	9	107665739	0.0243896	0.261145	9	107665739	0.0047	1.39e-127
rs261291	C	T	C	T	0.1198	-0.00639841	0.4918	0.519008	15	58680178	0.0218018	0.769154	15	58680178	0.0041	1.07e-189
rs261292	A	G	A	G	-0.0751	0.00365795	0.397	0.348514	15	58680904	0.0230003	0.873638	15	58680904	0.0042	9.702e-73
rs261303	G	T	G	T	-0.0702	0.00643236	0.3063	0.292828	15	58667377	0.0241008	0.789551	15	58667377	0.0046	3.637e-53
rs261308	A	C	A	C	-0.0565	0.0223422	0.7355	0.76591	15	58653863	0.0258152	0.386783	15	58653863	0.0047	6.196e-34
rs28469864	G	A	G	A	-0.0322	-0.00937634	0.2942	0.407761	8	126650058	0.023199	0.686088	8	126650058	0.0048	3.062e-11
rs28577594	C	G	C	G	-0.0423	-0.0270658	0.7042	0.739241	12	123895906	0.0248895	0.276842	12	123895906	0.0045	3.35e-21
rs28869508	T	C	T	C	-0.0355	-0.137726	0.1316	0.140055	6	32343735	0.0318833	1.56261e-05	6	32343735	0.006	4.355e-09
rs289725	A	G	A	G	0.043	-0.0187505	0.2475	0.262759	16	57082633	0.0266704	0.482028	16	57082633	0.0049	3.476e-18
rs289745	A	C	A	C	-0.0701	-0.0229344	0.5136	0.51439	16	57019532	0.024535	0.349912	16	57019532	0.0041	2.375e-66
rs2925979	C	T	C	T	0.0409	-0.00386816	0.6327	0.664876	16	81534790	0.0230469	0.86671	16	81534790	0.0042	2.975e-22
rs2926700	T	C	T	C	0.0281	0.0022047	0.5848	0.525844	8	71175228	0.0218196	0.919517	8	71175228	0.0041	1.157e-11
rs2980859	G	C	G	C	0.037	-0.0195371	0.7023	0.682465	8	126499429	0.0233239	0.402232	8	126499429	0.0045	1.355e-16
rs3093047	A	G	A	G	0.0269	-0.0507719	0.5776	0.603552	1	110457772	0.0227278	0.0254887	1	110457772	0.0043	3.724e-10
rs333947	A	G	A	G	-0.0431	0.0264868	0.3206	0.287152	1	110470764	0.0253982	0.297011	1	110470764	0.0045	1.724e-21
rs34121855	G	T	G	T	0.0515	0.021297	0.1037	0.103251	7	73040814	0.0363564	0.558022	7	73040814	0.0067	1.421e-14
rs34255221	T	C	T	C	0.0522	0.0479807	0.081	0.0893063	16	56609869	0.0382309	0.20947	16	56609869	0.0075	4.053e-12
rs35057928	C	T	C	T	0.0276	-0.00535002	0.2927	0.302178	7	130434526	0.0238508	0.822514	7	130434526	0.0045	8.421e-10
rs35107102	T	C	T	C	0.0355	-0.0271993	0.2342	0.226017	4	100501821	0.0260575	0.29657	4	100501821	0.0048	1.547e-13
rs35677603	T	C	T	C	-0.0319	-0.016337	0.2528	0.244746	11	47268310	0.02521	0.51696	11	47268310	0.0047	9.488e-12
rs3741521	A	G	A	G	-0.045	0.0206678	0.3824	0.368941	12	125264293	0.0232558	0.374156	12	125264293	0.0044	1.064e-24
rs3743739	C	T	C	T	0.0685	-0.0106522	0.1536	0.139224	16	68293320	0.0315329	0.735503	16	68293320	0.0057	1.098e-32
rs3858704	G	A	G	A	0.0617	-0.0659535	0.7595	0.674571	12	111705893	0.0233136	0.00466984	12	111705893	0.0049	1.608e-36
rs3896287	C	T	C	T	-0.0378	-0.0118061	0.1111	0.13126	19	54774976	0.0365329	0.746572	19	54774976	0.0065	6.784e-09
rs412776	A	G	A	G	-0.0914	-0.038755	0.1297	0.210867	19	45379516	0.0271883	0.154034	19	45379516	0.0061	2.25e-50
rs4149307	T	C	T	C	0.0572	-0.0270564	0.7121	0.69566	9	107589744	0.0235957	0.25152	9	107589744	0.0045	3.367e-37
rs429358	C	T	C	T	-0.1463	-0.0864462	0.0952	0.100367	19	45411941	0.0364146	0.0175992	19	45411941	0.007	6.25e-98
rs4418728	T	G	T	G	0.0367	0.0236695	0.728	0.620287	10	94839724	0.0224669	0.292098	10	94839724	0.0046	1.327e-15
rs445	T	C	T	C	-0.0265	0.00155678	0.3281	0.31142	7	92408370	0.0234679	0.94711	7	92408370	0.0043	9.702e-10
rs45449703	G	A	G	A	-0.0422	-0.000160165	0.0923	0.153137	10	95339316	0.0309651	0.995873	10	95339316	0.0074	1.051e-08
rs4636474	C	T	C	T	-0.0262	-0.00159614	0.3261	0.267103	1	230137321	0.0246419	0.948354	1	230137321	0.0043	1.555e-09
rs470898	C	T	C	T	0.086	0.0834213	0.1259	0.122864	11	117006414	0.0364829	0.02222	11	117006414	0.0065	9.987e-40
rs4767014	T	C	T	C	0.0516	-0.0525822	0.7361	0.6865	12	113264755	0.0248955	0.0346763	12	113264755	0.005	6.145e-25
rs478693	C	T	C	T	-0.033	-0.01599	0.2107	0.255079	11	117263103	0.0251464	0.524856	11	117263103	0.005	4.178e-11
rs4959062	G	C	G	C	0.027	0.10503	0.7578	0.80118	6	31331500	0.027145	0.000109193	6	31331500	0.0048	1.329e-08
rs4969186	C	G	C	G	0.0329	0.00611257	0.4322	0.471883	17	76398404	0.0218477	0.779646	17	76398404	0.0041	1.523e-15
rs4983387	A	G	A	G	-0.0509	-0.0289161	0.3526	0.436219	14	105268228	0.0233326	0.215235	14	105268228	0.0043	5.116e-33
rs547866	T	C	T	C	0.0293	-0.00152355	0.3738	0.366141	1	93725053	0.022554	0.946143	1	93725053	0.0042	3.199e-12
rs56185965	A	T	A	T	-0.0368	-0.00380901	0.1884	0.174684	3	47580158	0.030639	0.901063	3	47580158	0.0055	2.466e-11
rs56398441	A	G	A	G	0.0427	0.0468536	0.1077	0.103255	16	55921747	0.0370772	0.206347	16	55921747	0.0066	8.037e-11
rs57353077	A	C	A	C	-0.0428	-0.0222958	0.1054	0.10808	1	40116470	0.0362915	0.538982	1	40116470	0.0067	1.397e-10
rs5754422	G	A	G	A	-0.0358	0.00226547	0.4176	0.470211	22	21980257	0.0218379	0.917375	22	21980257	0.0041	4.198e-18
rs586573	A	G	A	G	0.0311	0.00657953	0.5904	0.57976	12	123185601	0.0224436	0.769401	12	123185601	0.0041	4.463e-14
rs592118	G	C	G	C	0.0576	-0.010232	0.6751	0.67517	15	58741276	0.0236928	0.665842	15	58741276	0.0044	8.787e-39
rs60138831	G	A	G	A	-0.0307	-0.0358882	0.8337	0.818619	15	56373052	0.0291648	0.218499	15	56373052	0.0056	4.924e-08
rs6078	A	G	A	G	0.0343	0.00177095	0.2899	0.23709	15	58833993	0.0256582	0.944973	15	58833993	0.0045	2.319e-14
rs6090719	G	T	G	T	0.0264	-0.0189173	0.4321	0.442402	20	46342197	0.0224317	0.399045	20	46342197	0.0042	3.6e-10
rs612392	G	T	G	T	-0.0375	-0.0421292	0.1016	0.0782549	11	65123246	0.0413324	0.308071	11	65123246	0.0069	4.461e-08
rs62120795	A	G	A	G	-0.065	0.0584505	0.0435	0.0428435	2	21101046	0.0541445	0.280352	2	21101046	0.0101	1.045e-10
rs6461354	T	C	T	C	-0.0295	0.0126299	0.5189	0.503864	7	17914600	0.0217979	0.562313	7	17914600	0.0041	5.586e-13
rs6493996	T	C	T	C	-0.0811	0.0342612	0.2106	0.191154	15	58576296	0.0277589	0.217113	15	58576296	0.005	3.464e-58
rs6494006	C	T	C	T	-0.0485	0.000152244	0.2552	0.219092	15	58730571	0.0263586	0.995392	15	58730571	0.0047	2.266e-25
rs6694132	T	C	T	C	-0.0363	0.000507234	0.2969	0.262722	1	182119516	0.0246558	0.983587	1	182119516	0.0045	6.077e-16
rs67053123	A	T	A	T	0.0431	-0.00833988	0.1994	0.286529	12	125353810	0.0250341	0.739028	12	125353810	0.0052	1.241e-16
rs67583154	A	G	A	G	-0.036	-0.0214726	0.1471	0.14828	14	105266092	0.0354659	0.544883	14	105266092	0.0057	3.563e-10
rs6905288	A	G	A	G	-0.0376	-0.00401213	0.7669	0.792428	6	43758873	0.0267787	0.880902	6	43758873	0.0048	5.88e-15
rs6906606	G	A	G	A	-0.0245	-0.00613576	0.3657	0.309975	6	34720317	0.0236667	0.795437	6	34720317	0.0042	7.176e-09
rs6984241	T	G	T	G	-0.0405	0.00273002	0.7565	0.794359	8	126467086	0.0270519	0.919616	8	126467086	0.0048	6.041e-17
rs7003010	A	C	A	C	-0.0262	-0.0367741	0.6195	0.609975	8	19956256	0.0233814	0.115766	8	19956256	0.0045	5.355e-09
rs7205763	C	A	C	A	0.0287	0.0055197	0.2199	0.190534	16	53223450	0.0277335	0.842242	16	53223450	0.0049	5.341e-09
rs72631105	A	G	A	G	-0.0301	-0.0342494	0.3388	0.305307	10	122915345	0.0246892	0.165374	10	122915345	0.0045	3.076e-11
rs72786786	A	G	A	G	0.2603	-0.0383559	0.1794	0.192532	16	56985514	0.0293819	0.191748	16	56985514	0.0053	1e-200
rs72813153	T	A	T	A	-0.0287	0.0129816	0.245	0.303702	5	176603588	0.0256088	0.612212	5	176603588	0.0049	4.85e-09
rs73119306	G	A	G	A	0.0506	0.0846288	0.092	0.08095	12	57826982	0.039857	0.0337278	12	57826982	0.007	6.739e-13
rs7313416	G	C	G	C	0.0328	-0.0201128	0.6423	0.66787	12	125258607	0.0250137	0.421357	12	125258607	0.0042	1.153e-14
rs73139750	T	C	T	C	0.0255	0.0150887	0.2921	0.308327	7	80468187	0.0252452	0.550051	7	80468187	0.0045	1.276e-08
rs73191114	T	G	T	G	0.0558	-0.0282872	0.042	0.0409618	12	109618591	0.0548176	0.605838	12	109618591	0.0102	4.628e-08
rs73959583	A	G	A	G	-0.0659	-0.00361231	0.2587	0.31261	18	47150997	0.02361	0.878399	18	47150997	0.0047	2.548e-45
rs74246263	G	A	G	A	0.0619	0.0236095	0.0866	0.0508965	16	56784401	0.0494711	0.633193	16	56784401	0.0072	1.115e-17
rs74833298	A	C	A	C	-0.0263	-0.0350048	0.2957	0.27086	3	12343549	0.0244908	0.152917	3	12343549	0.0045	4.865e-09
rs75310100	T	G	T	G	0.0577	-0.00137711	0.2217	0.208993	11	116578361	0.0270564	0.959407	11	116578361	0.0049	5.104e-32
rs7649730	C	G	C	G	-0.0318	0.007252	0.7016	0.705523	3	114672781	0.0241413	0.763873	3	114672781	0.0045	1.045e-12
rs77630199	A	G	A	G	0.0275	-0.0214884	0.3405	0.255612	7	80192827	0.0255516	0.400359	7	80192827	0.0044	5.461e-10
rs78352159	C	G	C	G	0.0237	-0.0800933	0.3506	0.316315	17	66078217	0.0260995	0.0021494	17	66078217	0.0043	3.934e-08
rs7845824	G	A	G	A	-0.0322	-0.0316856	0.3107	0.326577	8	126561795	0.0236118	0.179615	8	126561795	0.0046	1.861e-12
rs7919589	T	C	T	C	-0.0302	-0.0137405	0.3036	0.389539	10	94689021	0.0223847	0.539323	10	94689021	0.0045	1.178e-11
rs79645412	C	G	C	G	-0.1108	0.0362676	0.0641	0.0598784	20	44588816	0.0456468	0.426889	20	44588816	0.0083	2.302e-40
rs8058353	A	G	A	G	-0.0906	-0.0266498	0.1264	0.132989	16	57028515	0.0319861	0.40475	16	57028515	0.0064	1.475e-45
rs883847	C	G	C	G	0.028	0.0280812	0.6127	0.644159	1	220972328	0.0231203	0.224531	1	220972328	0.0043	1.03e-10
rs903501	C	T	C	T	0.0248	0.000544571	0.4348	0.51884	17	37839493	0.0218056	0.980076	17	37839493	0.0041	2.04e-09
rs9269370	T	C	T	C	0.0295	0.00757015	0.728	0.669073	6	32540784	0.0262327	0.772905	6	32540784	0.0048	1.021e-09
rs929166	G	T	G	T	0.0281	0.0112003	0.6893	0.674133	1	110255174	0.0244666	0.64711	1	110255174	0.0045	5.841e-10
rs9380294	C	A	C	A	0.0383	0.0927055	0.1457	0.249887	6	32380909	0.0251269	0.000224699	6	32380909	0.0058	2.849e-11
rs9438994	G	A	G	A	-0.0276	0.014039	0.2662	0.230737	1	39388838	0.0259376	0.588326	1	39388838	0.0048	6.311e-09
rs952148	A	G	A	G	0.0322	-0.0218653	0.1638	0.205589	8	20091519	0.0274833	0.426273	8	20091519	0.0056	9.768e-09
rs9953437	A	G	A	G	0.0935	-0.00432092	0.4523	0.458643	18	47120600	0.0218978	0.843575	18	47120600	0.0042	7.09e-112
rs9987141	T	C	T	C	-0.0321	0.000888531	0.7488	0.748951	8	19693413	0.0253132	0.971999	8	19693413	0.0047	1.42e-11

## Sheet: Sheet2
Table S2. Genetic instrumental vairables used for LDL in East Asians.
SNP	effect_allele.exposure	other_allele.exposure	effect_allele.outcome	other_allele.outcome	beta.exposure	beta.outcome	eaf.exposure	eaf.outcome	chr.outcome	pos.outcome	se.outcome	pval.outcome	chr.exposure	pos.exposure	se.exposure	pval.exposure
rs10007186	T	C	T	C	0.0268	-0.035561	0.7285	0.686762	4	79589045	0.0236841	0.133233	4	79589045	0.0047	9.542e-09
rs10216723	C	A	C	A	-0.0294	-0.0232251	0.3848	0.354164	8	126472671	0.0229618	0.311794	8	126472671	0.0043	7.589e-12
rs10793956	G	A	G	A	-0.0381	0.0100199	0.685	0.747361	9	136079542	0.0258173	0.697935	9	136079542	0.0045	4.026e-17
rs10947463	A	G	A	G	0.0659	-0.135806	0.0425	0.0406688	6	33847077	0.0543409	0.0124489	6	33847077	0.0102	1.216e-10
rs10987824	A	G	A	G	0.0499	-0.00381121	0.1827	0.169227	9	130767481	0.02916	0.896013	9	130767481	0.0054	3.966e-20
rs10987831	T	C	T	C	0.0408	0.00102702	0.1849	0.156011	9	130778977	0.0325008	0.974791	9	130778977	0.0057	8.371e-13
rs11000298	G	A	G	A	0.0318	-0.0237907	0.6633	0.6022	10	74200909	0.0237161	0.315791	10	74200909	0.0044	7.745e-13
rs11080055	C	A	C	A	0.0362	-0.0336996	0.7558	0.772851	17	26649724	0.0259565	0.19418	17	26649724	0.0048	3.817e-14
rs112526544	G	A	G	A	-0.0287	0.0612779	0.3496	0.322657	7	26300072	0.0239127	0.0103902	7	26300072	0.0044	4.485e-11
rs112784971	T	C	T	C	-0.0442	0.0039121	0.2888	0.300321	8	59406490	0.0236856	0.868812	8	59406490	0.0046	5.562e-22
rs11320208	C	A	C	A	0.0355	-0.00414835	0.7051	0.709643	1	234850422	0.0240645	0.863135	1	234850422	0.0046	6.464e-15
rs113347706	C	G	C	G	0.0481	-0.00765035	0.103	0.0875149	19	11261195	0.0386286	0.843007	19	11261195	0.0068	1.973e-12
rs116173871	T	C	T	C	0.0453	-0.0638161	0.0973	0.0931739	6	32969616	0.0371758	0.0860515	6	32969616	0.007	7.252e-11
rs1169288	C	A	C	A	0.0427	-0.0012993	0.4893	0.494332	12	121416650	0.0217617	0.95239	12	121416650	0.0042	1.03e-24
rs11893021	G	T	G	T	-0.0887	-0.000109496	0.1492	0.127205	2	21273578	0.0341334	0.99744	2	21273578	0.0059	3.091e-51
rs12066986	C	G	C	G	0.0231	-0.0185978	0.5107	0.543169	1	234654581	0.0240194	0.438765	1	234654581	0.0042	3.007e-08
rs12070208	C	T	C	T	0.0332	-0.0251144	0.2543	0.253141	1	234664365	0.0269201	0.350858	1	234664365	0.0048	4.063e-12
rs12210186	G	A	G	A	0.0793	-0.0400897	0.0286	0.020328	6	160978997	0.0811354	0.62123	6	160978997	0.0127	4.04e-10
rs12246288	C	T	C	T	-0.0294	-0.0247954	0.1819	0.152525	10	113969522	0.0303715	0.414269	10	113969522	0.0053	3.533e-08
rs12515285	A	G	A	G	-0.0332	0.0615651	0.1321	0.123468	5	74349630	0.032996	0.0620642	5	74349630	0.0061	4.978e-08
rs12609039	A	G	A	G	0.0408	0.0432193	0.0849	0.0501098	19	11348960	0.0504348	0.391481	19	11348960	0.0074	3.427e-08
rs12740374	T	G	T	G	-0.1977	-0.00195158	0.0591	0.0718384	1	109817590	0.0418447	0.962801	1	109817590	0.0087	6.39e-115
rs1277917	C	G	C	G	-0.1824	-0.0275947	0.0183	0.0133194	1	109817479	0.0976945	0.777592	1	109817479	0.0153	1.24e-32
rs1298416	T	C	T	C	0.0754	-0.0208285	0.9527	0.951661	1	109739180	0.0506372	0.680832	1	109739180	0.0098	1.323e-14
rs13008369	T	G	T	G	-0.0539	-0.0135907	0.1572	0.148214	2	21100438	0.0307831	0.658851	2	21100438	0.0056	9.052e-22
rs13108218	G	A	G	A	-0.0283	-0.00407456	0.5009	0.453335	4	3443931	0.0220998	0.853722	4	3443931	0.0041	8.855e-12
rs1367117	A	G	A	G	0.0887	-0.0150744	0.1121	0.0772645	2	21263900	0.040602	0.710434	2	21263900	0.0065	3.614e-42
rs140821968	T	A	T	A	0.0292	-0.0536361	0.2055	0.25735	6	29864057	0.02814	0.0566444	6	29864057	0.0053	2.88e-08
rs142385484	T	C	T	C	-0.0424	-0.0315803	0.1476	0.146749	19	50016759	0.0329682	0.338113	19	50016759	0.0061	4.33e-12
rs143513497	C	T	C	T	0.0541	-0.143392	0.0903	0.0776476	6	32617890	0.042273	0.000693735	6	32617890	0.0072	7.561e-14
rs145044106	C	G	C	G	0.0634	-0.137318	0.0364	0.0422985	6	33734241	0.0534134	0.0101448	6	33734241	0.011	9.26e-09
rs17111479	C	G	C	G	-0.0511	0.000710125	0.1501	0.108293	1	55481832	0.0363256	0.984403	1	55481832	0.006	2.337e-17
rs17135399	G	A	G	A	0.056	0.00242189	0.112	0.140227	11	126218541	0.0322909	0.940213	11	126218541	0.0065	9.443e-18
rs17305868	G	A	G	A	-0.0257	-0.0220576	0.3876	0.454668	11	5701883	0.0218895	0.31361	11	5701883	0.0043	1.763e-09
rs1730794	T	C	T	C	-0.023	0.0130256	0.5142	0.498862	4	3451960	0.0219525	0.552943	4	3451960	0.0042	3.63e-08
rs174537	T	G	T	G	-0.0518	-0.0467829	0.3034	0.390382	11	61552680	0.0224562	0.0372242	11	61552680	0.0049	3.056e-26
rs17692629	G	A	G	A	-0.0325	-0.00353203	0.3843	0.448994	13	32976608	0.022151	0.873313	13	32976608	0.0043	3.764e-14
rs187629113	G	A	G	A	0.0294	0.0298516	0.3114	0.282771	12	100832779	0.0245446	0.223902	12	100832779	0.0045	3.936e-11
rs1883025	T	C	T	C	-0.0378	0.0308761	0.2511	0.28096	9	107664301	0.0241794	0.201616	9	107664301	0.0047	1.306e-15
rs1962270	C	T	C	T	-0.0519	-0.000367795	0.3941	0.406238	10	113975832	0.0226939	0.987069	10	113975832	0.0044	1.05e-32
rs1976339	G	C	G	C	-0.0333	-0.0221991	0.4196	0.378842	11	5684402	0.0225735	0.325403	11	5684402	0.0042	2.973e-15
rs1998848	A	G	A	G	-0.0391	0.0615974	0.1247	0.1519	14	21492229	0.0318379	0.0530246	14	21492229	0.0063	4.7e-10
rs200636525	C	T	C	T	0.0359	-0.0132487	0.3879	0.372864	1	196731919	0.0252173	0.599318	1	196731919	0.0045	1.35e-15
rs2238001	C	T	C	T	0.0254	0.00901488	0.4528	0.426318	11	61524507	0.0221503	0.684018	11	61524507	0.0042	1.189e-09
rs2254532	C	A	C	A	-0.0478	-0.00966642	0.6922	0.775984	10	113916835	0.0259825	0.709867	10	113916835	0.0045	1.202e-26
rs2278426	T	C	T	C	-0.0726	-0.0355971	0.2749	0.264668	19	11350488	0.0247115	0.149724	19	11350488	0.0046	1.558e-56
rs2287019	T	C	T	C	-0.0333	-0.0227171	0.182	0.222258	19	46202172	0.0263637	0.388862	19	46202172	0.0054	8.392e-10
rs2337901	T	C	T	C	-0.0424	0.0253507	0.7331	0.740987	2	21537251	0.0248773	0.308188	2	21537251	0.0047	2.752e-19
rs2421954	C	T	C	T	0.0283	-0.0243532	0.7246	0.755747	2	63754275	0.0254499	0.338613	2	63754275	0.0047	1.572e-09
rs2618567	T	G	T	G	-0.0287	0.0239227	0.6583	0.67967	20	17844492	0.0244134	0.327135	20	17844492	0.0044	4.126e-11
rs2642438	G	A	G	A	0.0399	0.0515479	0.8432	0.818448	1	220970028	0.0285952	0.0714394	1	220970028	0.0056	1.364e-12
rs2660369	C	T	C	T	0.0306	0.0310555	0.3136	0.234885	12	124872587	0.0255703	0.224551	12	124872587	0.0044	4.597e-12
rs2721961	G	T	G	T	-0.0447	-0.00745134	0.2767	0.262414	8	116657911	0.0248794	0.764559	8	116657911	0.0047	7.694e-22
rs2738464	C	G	C	G	0.121	0.00693346	0.7115	0.68659	19	11242307	0.0235037	0.767998	19	11242307	0.0045	1.3e-156
rs2808473	T	C	T	C	-0.0257	0.0157198	0.6862	0.688269	1	200293042	0.0234822	0.503219	1	200293042	0.0045	9.419e-09
rs2854725	G	T	G	T	-0.1126	0.00837923	0.126	0.135912	2	21237786	0.032035	0.793657	2	21237786	0.0062	9.152e-74
rs2865504	A	T	A	T	-0.0266	-0.0210967	0.5804	0.564142	20	39203614	0.0220437	0.338548	20	39203614	0.0042	2.768e-10
rs2954029	T	A	T	A	-0.052	0.00717133	0.558	0.512609	8	126490972	0.0217226	0.7413	8	126490972	0.0042	5.082e-36
rs3095345	T	C	T	C	-0.0485	0.0923397	0.8861	0.854286	6	30822413	0.0306107	0.00255639	6	30822413	0.0065	7.743e-14
rs3124753	A	G	A	G	-0.0354	-0.015371	0.6904	0.678413	9	136249929	0.0238532	0.519318	9	136249929	0.0045	2.763e-15
rs3212930	G	A	G	A	-0.043	-0.0328414	0.1023	0.103103	19	45927610	0.0372236	0.377629	19	45927610	0.0069	4.707e-10
rs34121855	G	T	G	T	0.0406	0.021297	0.1037	0.103251	7	73040814	0.0363564	0.558022	7	73040814	0.0067	1.724e-09
rs34828061	G	A	G	A	-0.0359	-0.0136275	0.2871	0.292213	8	59382169	0.0238526	0.567782	8	59382169	0.0046	3.833e-15
rs360808	C	T	C	T	-0.0393	0.0214052	0.3203	0.267912	2	62927475	0.0245887	0.38401	2	62927475	0.0045	1.942e-18
rs3739326	A	T	A	T	-0.0385	-0.010887	0.3059	0.330911	8	59494712	0.0230701	0.636992	8	59494712	0.0045	1.576e-17
rs3780543	G	A	G	A	0.0252	-0.0132817	0.6899	0.63321	9	107588572	0.0225539	0.555939	9	107588572	0.0044	1.325e-08
rs3826810	A	G	A	G	0.0561	-0.0112582	0.1183	0.107459	19	11242133	0.0349844	0.7476	19	11242133	0.0064	1.185e-18
rs3858704	G	A	G	A	-0.0425	-0.0659535	0.7595	0.674571	12	111705893	0.0233136	0.00466984	12	111705893	0.0049	6.945e-18
rs4044515	A	G	A	G	-0.0329	0.0265873	0.314	0.256809	16	72357607	0.0249616	0.286817	16	72357607	0.0045	1.62e-13
rs405509	G	T	G	T	-0.1166	0.0276399	0.2858	0.303021	19	45408836	0.0237454	0.24442	19	45408836	0.0045	1.16e-145
rs406456	A	G	A	G	0.2364	-0.0670689	0.8948	0.926484	19	45382717	0.0427666	0.116822	19	45382717	0.0068	1e-200
rs41280378	G	T	G	T	-0.0636	0.0622626	0.2473	0.251027	10	74692646	0.0266161	0.0193208	10	74692646	0.005	1.359e-37
rs4371688	A	G	A	G	0.0286	0.033825	0.6764	0.720807	4	69990041	0.0242555	0.163158	4	69990041	0.0044	8.493e-11
rs4506131	C	G	C	G	0.0273	0.00978226	0.7499	0.673636	7	97913196	0.0234402	0.676438	7	97913196	0.0048	1.308e-08
rs4804525	C	G	C	G	0.0422	0.0366506	0.8382	0.821736	19	10867517	0.0290872	0.207661	19	10867517	0.0056	6.168e-14
rs535966052	T	C	T	C	-0.0712	0.0359886	0.0382	0.0491601	19	10928496	0.0553582	0.515625	19	10928496	0.0111	1.45e-10
rs550057	T	C	T	C	0.0903	0.00439594	0.2601	0.275509	9	136146597	0.0243763	0.856888	9	136146597	0.0047	2.601e-83
rs55776147	G	A	G	A	0.05	-0.0112201	0.7664	0.827424	5	156400808	0.0288158	0.697	5	156400808	0.0049	9.905e-25
rs56163822	T	G	T	G	-0.0317	0.0661836	0.1903	0.2623	12	100887101	0.0248477	0.00773151	12	100887101	0.0053	1.663e-09
rs56293029	A	C	A	C	-0.0369	0.00782943	0.3252	0.347335	6	135419039	0.0229223	0.732679	6	135419039	0.0044	6.022e-17
rs57224109	G	A	G	A	0.0607	-0.137373	0.0557	0.0708442	6	30909461	0.0418129	0.00101831	6	30909461	0.009	1.923e-11
rs5751206	A	C	A	C	0.0262	-0.0093678	0.4562	0.373886	22	42435227	0.0225737	0.678152	22	42435227	0.0041	2.63e-10
rs5751211	A	G	A	G	0.0247	-0.0043764	0.4624	0.376892	22	42486056	0.0224569	0.845487	22	42486056	0.0041	2.035e-09
rs5763794	G	T	G	T	0.0371	-0.0343948	0.1078	0.074457	22	30529960	0.0412815	0.404745	22	30529960	0.0067	2.544e-08
rs58156248	G	C	G	C	-0.0513	0.0540061	0.0855	0.0706662	19	46383455	0.043396	0.213317	19	46383455	0.0075	9.169e-12
rs58770498	C	T	C	T	0.0536	-0.142448	0.0896	0.0700661	6	32631029	0.0428038	0.000874928	6	32631029	0.0073	1.489e-13
rs60056504	C	T	C	T	0.0604	-0.12742	0.0624	0.0760185	6	31415258	0.0412417	0.00200433	6	31415258	0.0086	2.493e-12
rs60066663	C	T	C	T	-0.0372	0.0305321	0.4802	0.455275	17	67196143	0.0227981	0.180494	17	67196143	0.0042	8.463e-19
rs6034866	G	A	G	A	0.0535	0.0445484	0.9263	0.941633	20	17603728	0.0475176	0.348494	20	17603728	0.008	2.157e-11
rs6105777	T	G	T	G	0.0586	0.0404804	0.922	0.941947	20	17546222	0.0463987	0.382964	20	17546222	0.0079	1.253e-13
rs6124328	G	A	G	A	0.0398	-0.0309493	0.8077	0.839859	20	39826928	0.0295282	0.294581	20	39826928	0.0052	2.755e-14
rs61705884	T	C	T	C	0.0408	-0.0568052	0.1335	0.205334	16	72176640	0.0275452	0.0391838	16	72176640	0.0061	3.115e-11
rs61941404	T	C	T	C	0.0424	0.0750762	0.1004	0.150103	12	113588466	0.0324681	0.0207608	12	113588466	0.0071	2.403e-09
rs62395355	A	C	A	C	0.0543	-0.128649	0.0824	0.0716663	6	31476297	0.0418556	0.00211469	6	31476297	0.0075	4.97e-13
rs62407630	G	A	G	A	-0.0531	0.11196	0.9298	0.914806	6	33597592	0.0384716	0.00361214	6	33597592	0.0081	4.949e-11
rs6453131	G	T	G	T	0.0902	-0.00792135	0.5103	0.513403	5	74644706	0.0217859	0.716157	5	74644706	0.0041	2.59e-107
rs6597616	T	C	T	C	0.0893	0.00777866	0.2275	0.252183	9	136122826	0.0254325	0.759715	9	136122826	0.005	5.926e-71
rs6663252	C	T	C	T	-0.0548	-0.000975796	0.1349	0.1299	1	55630151	0.0325765	0.976104	1	55630151	0.0062	7.887e-19
rs67171713	C	T	C	T	0.0641	-0.005144	0.0681	0.0664617	1	55590015	0.0435626	0.906002	1	55590015	0.0082	5.877e-15
rs67560206	C	G	C	G	0.0272	-0.0472547	0.2302	0.217832	5	75591986	0.0265261	0.074841	5	75591986	0.005	4.049e-08
rs7028191	T	C	T	C	0.0244	-0.0205014	0.4023	0.403376	9	137117496	0.0221968	0.355685	9	137117496	0.0042	8.397e-09
rs7102	C	T	C	T	-0.0239	0.0165636	0.5159	0.50595	16	11642242	0.0217517	0.446366	16	11642242	0.0042	9.827e-09
rs7210801	C	G	C	G	0.0341	-0.00279359	0.3204	0.349867	17	45570623	0.0232997	0.904564	17	45570623	0.0044	1.305e-14
rs7255902	G	A	G	A	-0.0253	0.00890254	0.3786	0.334643	19	17239693	0.0231176	0.700165	19	17239693	0.0043	2.58e-09
rs72811588	T	A	T	A	-0.0409	0.0383777	0.1015	0.0849491	2	63216344	0.0392945	0.328733	2	63216344	0.0069	3.029e-09
rs72900462	G	C	G	C	0.0475	-0.0217569	0.1404	0.135859	2	21577237	0.0315799	0.490857	2	21577237	0.0062	2.855e-14
rs7296897	A	C	A	C	-0.0421	-0.00509024	0.1979	0.145884	12	121428603	0.0309347	0.8693	12	121428603	0.0052	5.718e-16
rs73068467	A	G	A	G	-0.0441	0.0206731	0.0822	0.0660262	7	26391595	0.0441619	0.639697	7	26391595	0.0076	5.449e-09
rs73596816	A	G	A	G	0.0891	-0.0228896	0.0393	0.0415314	6	161017363	0.0592481	0.699249	6	161017363	0.0108	1.181e-16
rs73782533	G	A	G	A	-0.0288	-0.00494539	0.243	0.192104	6	160743446	0.0276663	0.858133	6	160743446	0.0048	2.319e-09
rs74386970	C	T	C	T	-0.0312	0.01684	0.2302	0.204751	2	158466644	0.027159	0.535223	2	158466644	0.005	3.889e-10
rs74590737	T	A	T	A	0.1247	-0.156195	0.0287	0.0243561	16	71936474	0.0712431	0.0283491	16	71936474	0.0124	7.715e-24
rs7523242	T	C	T	C	0.0483	0.00374498	0.6903	0.71293	1	55498949	0.0245377	0.878697	1	55498949	0.0044	1.461e-27
rs7540564	A	C	A	C	0.0523	-0.038388	0.9325	0.944661	1	92957826	0.0473421	0.417443	1	92957826	0.0082	1.921e-10
rs769446	C	T	C	T	-0.5177	0.143255	0.066	0.0420352	19	45408628	0.0575162	0.0127494	19	45408628	0.0084	1e-200
rs77303550	T	C	T	C	-0.0823	0.0225506	0.2485	0.210958	16	72079657	0.0272293	0.407572	16	72079657	0.0048	4.649e-65
rs7736899	A	C	A	C	-0.0353	0.0018469	0.3072	0.24742	5	156411207	0.0256642	0.942631	5	156411207	0.0045	4.861e-15
rs77729186	G	A	G	A	0.0506	0.0274254	0.1208	0.123147	8	19826318	0.0330431	0.406545	8	19826318	0.0063	8.288e-16
rs7780562	C	A	C	A	-0.0438	0.0554869	0.7018	0.678688	7	26022414	0.0242448	0.0221019	7	26022414	0.0046	1.236e-21
rs78505711	G	C	G	C	0.049	-0.0207225	0.0591	0.0808432	1	55847735	0.0401469	0.605738	1	55847735	0.0087	2.031e-08
rs78620885	T	C	T	C	-0.0619	-0.0185155	0.0578	0.100757	19	45591084	0.0381565	0.627497	19	45591084	0.0092	1.643e-11
rs78872016	T	G	T	G	0.0596	0.0446722	0.0726	0.0723325	2	20870820	0.0458656	0.330066	2	20870820	0.0083	6.711e-13
rs811054	T	C	T	C	0.0358	-0.0149569	0.2568	0.303728	16	72251132	0.02374	0.528675	16	72251132	0.0048	6.285e-14
rs909267	C	T	C	T	0.0367	-0.139991	0.1181	0.0798244	6	31746548	0.0395281	0.000397793	6	31746548	0.0064	1.026e-08
rs9270139	C	T	C	T	0.0568	-0.146613	0.1411	0.104436	6	32555203	0.0410299	0.000352481	6	32555203	0.0064	1.022e-18
rs9276427	C	T	C	T	-0.0292	0.0851279	0.736	0.755554	6	32711857	0.0251876	0.000725499	6	32711857	0.0047	3.9e-10
rs9322318	A	G	A	G	0.0256	-0.00759727	0.3651	0.399254	6	151731381	0.0238266	0.749836	6	151731381	0.0046	3.016e-08
rs9377267	A	C	A	C	-0.0239	-0.00419113	0.4898	0.480742	6	101644205	0.021757	0.847246	6	101644205	0.0041	6.399e-09
rs9485410	C	T	C	T	0.0293	-0.034107	0.3407	0.281315	6	101261007	0.024144	0.157759	6	101261007	0.0044	1.799e-11
rs9498414	T	C	T	C	-0.0301	0.014072	0.4422	0.472987	6	101322976	0.0218318	0.51921	6	101322976	0.0042	4.281e-13
rs9921399	C	T	C	T	0.0272	0.0298309	0.5485	0.511863	16	55866378	0.0257574	0.246803	16	55866378	0.0041	4.937e-11
rs9953437	A	G	A	G	0.0308	-0.00432092	0.4523	0.458643	18	47120600	0.0218978	0.843575	18	47120600	0.0042	2.459e-13

## Sheet: Sheet3
Table S3. Genetic instrumental vairables used for total cholesterol in East Asians.
SNP	effect_allele.exposure	other_allele.exposure	effect_allele.outcome	other_allele.outcome	beta.exposure	beta.outcome	eaf.exposure	eaf.outcome	chr.outcome	pos.outcome	se.outcome	pval.outcome	chr.exposure	pos.exposure	se.exposure	pval.exposure
rs10007186	T	C	T	C	0.0303	-0.035561	0.7285	0.686762	4	79589045	0.0236841	0.133233	4	79589045	0.0046	6.464e-11
rs10069335	T	A	T	A	0.0809	0.0882523	0.0239	0.0113836	5	74929192	0.104176	0.396914	5	74929192	0.0134	1.723e-09
rs10104997	T	C	T	C	0.0274	0.0117367	0.2275	0.202244	8	55440068	0.027072	0.664625	8	55440068	0.0048	1.597e-08
rs10164853	G	A	G	A	-0.0339	0.0229827	0.2641	0.221919	2	158481992	0.0273701	0.401076	2	158481992	0.0048	1.268e-12
rs10216723	C	A	C	A	-0.0401	-0.0232251	0.3848	0.354164	8	126472671	0.0229618	0.311794	8	126472671	0.0043	4.456e-21
rs1045916	T	C	T	C	0.0281	-0.000150118	0.7257	0.657181	7	97933601	0.0235735	0.994919	7	97933601	0.0047	1.833e-09
rs10793956	G	A	G	A	-0.0338	0.0100199	0.685	0.747361	9	136079542	0.0258173	0.697935	9	136079542	0.0045	4.976e-14
rs10846744	C	G	C	G	0.0324	0.00269767	0.6888	0.66825	12	125312425	0.0234344	0.908353	12	125312425	0.0044	1.916e-13
rs10947463	A	G	A	G	0.0868	-0.135806	0.0425	0.0406688	6	33847077	0.0543409	0.0124489	6	33847077	0.0101	1.047e-17
rs10987824	A	G	A	G	0.0571	-0.00381121	0.1827	0.169227	9	130767481	0.02916	0.896013	9	130767481	0.0054	2.846e-26
rs10987831	T	C	T	C	0.0457	0.00102702	0.1849	0.156011	9	130778977	0.0325008	0.974791	9	130778977	0.0057	6.671e-16
rs11065390	A	G	A	G	-0.0403	0.00490148	0.1968	0.146665	12	121439598	0.0307701	0.873438	12	121439598	0.0051	3.974e-15
rs1107852	A	T	A	T	0.0287	0.0181202	0.6274	0.667347	2	20371567	0.0230488	0.43177	2	20371567	0.0043	1.556e-11
rs11082769	G	A	G	A	-0.0429	-8.06826e-05	0.2591	0.312735	18	47153899	0.0235241	0.997263	18	47153899	0.0047	5.278e-20
rs11127131	T	G	T	G	0.0316	-0.0654877	0.2201	0.197498	2	28224116	0.0273138	0.0165025	2	28224116	0.0051	7.071e-10
rs11185602	G	A	G	A	0.0279	-0.00940738	0.3425	0.43421	7	50299077	0.0220301	0.669361	7	50299077	0.0043	8.43e-11
rs11195826	T	C	T	C	0.0432	0.0475375	0.2471	0.183434	10	113883047	0.0296178	0.108486	10	113883047	0.0051	1.65e-17
rs11204787	G	A	G	A	-0.0234	0.0102427	0.4608	0.415939	1	151199514	0.0231536	0.658213	1	151199514	0.0042	2.581e-08
rs112784971	T	C	T	C	-0.0502	0.0039121	0.2888	0.300321	8	59406490	0.0236856	0.868812	8	59406490	0.0045	2.22e-28
rs113336805	T	A	T	A	0.0365	-0.102973	0.1091	0.0987729	6	26177333	0.036105	0.00434376	6	26177333	0.0066	2.596e-08
rs113347706	C	G	C	G	0.0372	-0.00765035	0.103	0.0875149	19	11261195	0.0386286	0.843007	19	11261195	0.0068	4.033e-08
rs114815710	A	G	A	G	0.065	-0.127927	0.0687	0.0713402	6	30942121	0.0416499	0.00213008	6	30942121	0.0081	8.495e-16
rs115699278	T	C	T	C	0.096	-0.153617	0.0534	0.063819	6	31860832	0.043996	0.000480114	6	31860832	0.0091	4.609e-26
rs116234817	A	G	A	G	0.0679	-0.123982	0.0814	0.0713537	6	31321364	0.0416432	0.00290839	6	31321364	0.0075	9.117e-20
rs1163805	C	A	C	A	0.0256	-0.0279584	0.376	0.324255	6	101410040	0.0231967	0.228096	6	101410040	0.0042	1.238e-09
rs1169288	C	A	C	A	0.0429	-0.0012993	0.4893	0.494332	12	121416650	0.0217617	0.95239	12	121416650	0.0041	1.936e-25
rs117817051	C	T	C	T	0.0268	-0.00954276	0.6847	0.679987	12	123197454	0.0239657	0.690495	12	123197454	0.0045	2.916e-09
rs11789603	T	C	T	C	0.0588	-0.0443759	0.0737	0.0594245	9	107647019	0.045794	0.332529	9	107647019	0.0079	9.606e-14
rs11789818	T	C	T	C	0.0335	0.00486984	0.3788	0.363478	9	107547230	0.0230973	0.833012	9	107547230	0.0044	3.977e-14
rs118011811	T	C	T	C	0.0418	0.0298262	0.0916	0.0740441	8	59559399	0.0452641	0.509936	8	59559399	0.0071	3.549e-09
rs12066986	C	G	C	G	0.0243	-0.0185978	0.5107	0.543169	1	234654581	0.0240194	0.438765	1	234654581	0.0041	4.19e-09
rs12070208	C	T	C	T	0.0387	-0.0251144	0.2543	0.253141	1	234664365	0.0269201	0.350858	1	234664365	0.0047	2.83e-16
rs12222995	G	A	G	A	-0.0325	0.0195454	0.2177	0.27655	11	75498240	0.024338	0.421926	11	75498240	0.005	6.176e-11
rs1260326	C	T	C	T	-0.0654	-0.00179031	0.45	0.441796	2	27730940	0.0219619	0.935029	2	27730940	0.0041	2.052e-57
rs1264347	T	C	T	C	0.0885	-0.136829	0.0559	0.0710505	6	30798697	0.0419648	0.00111187	6	30798697	0.0089	3.417e-23
rs12740374	T	G	T	G	-0.1656	-0.00195158	0.0591	0.0718384	1	109817590	0.0418447	0.962801	1	109817590	0.0086	9.779e-83
rs1277917	C	G	C	G	-0.1566	-0.0275947	0.0183	0.0133194	1	109817479	0.0976945	0.777592	1	109817479	0.0152	6.667e-25
rs1298416	T	C	T	C	0.0634	-0.0208285	0.9527	0.951661	1	109739180	0.0506372	0.680832	1	109739180	0.0097	6.47e-11
rs12989477	G	C	G	C	-0.0395	0.0236627	0.1978	0.140032	2	62925670	0.0313384	0.450207	2	62925670	0.0052	1.792e-14
rs13008369	T	G	T	G	-0.0597	-0.0135907	0.1572	0.148214	2	21100438	0.0307831	0.658851	2	21100438	0.0056	8.38e-27
rs13010956	C	T	C	T	-0.0332	0.012375	0.2436	0.222546	2	158412542	0.0277754	0.655932	2	158412542	0.0048	7.248e-12
rs13108218	G	A	G	A	-0.0435	-0.00407456	0.5009	0.453335	4	3443931	0.0220998	0.853722	4	3443931	0.0041	3.46e-26
rs13279173	T	C	T	C	-0.1257	0.0300157	0.0088	0.00957223	8	9175433	0.111472	0.787724	8	9175433	0.0228	3.694e-08
rs13414987	A	C	A	C	-0.0993	-0.0287891	0.124	0.1177	2	21141832	0.0337789	0.394058	2	21141832	0.0063	9.864e-56
rs1362076	T	G	T	G	0.0503	-0.10856	0.13	0.0770308	6	29441169	0.0400182	0.00667273	6	29441169	0.0061	1.094e-16
rs1367117	A	G	A	G	0.0823	-0.0150744	0.1121	0.0772645	2	21263900	0.040602	0.710434	2	21263900	0.0065	3.272e-37
rs140754563	T	C	T	C	-0.0517	0.0467471	0.2063	0.145033	2	27817674	0.0344114	0.174312	2	27817674	0.0053	2.439e-22
rs1419644	T	A	T	A	0.0353	-0.107417	0.1733	0.0786549	6	29488637	0.039683	0.00679213	6	29488637	0.0054	5.748e-11
rs142385484	T	C	T	C	-0.0583	-0.0315803	0.1476	0.146749	19	50016759	0.0329682	0.338113	19	50016759	0.0061	6.924e-22
rs145044106	C	G	C	G	0.0861	-0.137318	0.0364	0.0422985	6	33734241	0.0534134	0.0101448	6	33734241	0.0109	3.094e-15
rs147305559	T	C	T	C	0.0936	-0.144958	0.053	0.0690494	6	31676659	0.0423211	0.000614386	6	31676659	0.0091	1.091e-24
rs1474986	A	T	A	T	-0.0507	0.124577	0.8828	0.929029	6	28575172	0.0415244	0.00269908	6	28575172	0.0063	1.326e-15
rs1475718	A	G	A	G	0.0252	-0.0334635	0.377	0.379119	9	137118170	0.0226137	0.138929	9	137118170	0.0042	2.019e-09
rs1540037	G	A	G	A	0.0373	-0.0207345	0.8007	0.81309	18	47182664	0.0287167	0.470273	18	47182664	0.0055	1.044e-11
rs16923500	A	G	A	G	-0.0296	-0.00250148	0.5086	0.492589	8	59389093	0.0218185	0.908723	8	59389093	0.0041	7.138e-13
rs17111479	C	G	C	G	-0.0469	0.000710125	0.1501	0.108293	1	55481832	0.0363256	0.984403	1	55481832	0.006	4.305e-15
rs1730794	T	C	T	C	-0.0359	0.0130256	0.5142	0.498862	4	3451960	0.0219525	0.552943	4	3451960	0.0041	3.277e-18
rs17692629	G	A	G	A	-0.0252	-0.00353203	0.3843	0.448994	13	32976608	0.022151	0.873313	13	32976608	0.0043	3.312e-09
rs183130	T	C	T	C	0.0958	-0.0375157	0.1682	0.207794	16	56991363	0.0269789	0.16436	16	56991363	0.0055	3.559e-69
rs1876372	A	G	A	G	0.0518	-0.115234	0.0851	0.0606323	6	25442464	0.0449679	0.0103899	6	25442464	0.0073	1.627e-12
rs1883025	T	C	T	C	-0.0795	0.0308761	0.2511	0.28096	9	107664301	0.0241794	0.201616	9	107664301	0.0047	1.543e-64
rs1965748	G	C	G	C	0.0451	-0.078987	0.1321	0.162974	6	32900972	0.0295455	0.00750856	6	32900972	0.006	7.391e-14
rs1998848	A	G	A	G	-0.0361	0.0615974	0.1247	0.1519	14	21492229	0.0318379	0.0530246	14	21492229	0.0062	6.872e-09
rs1999431	C	T	C	T	-0.0358	-0.0198789	0.1602	0.196364	9	107564676	0.0273385	0.467141	9	107564676	0.0057	2.57e-10
rs200636525	C	T	C	T	0.0278	-0.0132487	0.3879	0.372864	1	196731919	0.0252173	0.599318	1	196731919	0.0045	4.406e-10
rs2056131	G	A	G	A	-0.0253	0.017189	0.6424	0.611892	17	45333743	0.0233714	0.462053	17	45333743	0.0045	1.906e-08
rs2070895	A	G	A	G	0.087	0.0238159	0.432	0.512558	15	58723939	0.0218277	0.275234	15	58723939	0.0041	5.7e-99
rs2278426	T	C	T	C	-0.0913	-0.0355971	0.2749	0.264668	19	11350488	0.0247115	0.149724	19	11350488	0.0045	4.06e-90
rs2304684	T	C	T	C	-0.0455	0.102836	0.1194	0.147818	2	27466368	0.0331942	0.00194834	2	27466368	0.0063	4.593e-13
rs2337901	T	C	T	C	-0.0391	0.0253507	0.7331	0.740987	2	21537251	0.0248773	0.308188	2	21537251	0.0047	6.755e-17
rs2419607	G	T	G	T	-0.055	-0.0020033	0.3997	0.41382	10	113978499	0.0223061	0.928438	10	113978499	0.0042	8.478e-39
rs2575874	G	A	G	A	0.0388	0.00375251	0.8082	0.713476	9	107676758	0.0247137	0.879314	9	107676758	0.0054	9.298e-13
rs261291	C	T	C	T	0.0642	-0.00639841	0.4919	0.519008	15	58680178	0.0218018	0.769154	15	58680178	0.0041	1.337e-55
rs261292	A	G	A	G	-0.0401	0.00365795	0.397	0.348514	15	58680904	0.0230003	0.873638	15	58680904	0.0042	5.847e-22
rs2642438	G	A	G	A	0.0413	0.0515479	0.8432	0.818448	1	220970028	0.0285952	0.0714394	1	220970028	0.0056	1.32e-13
rs2660369	C	T	C	T	0.0306	0.0310555	0.3136	0.234885	12	124872587	0.0255703	0.224551	12	124872587	0.0044	2.782e-12
rs2738464	C	G	C	G	0.1058	0.00693346	0.7115	0.68659	19	11242307	0.0235037	0.767998	19	11242307	0.0045	1.8e-122
rs2854725	G	T	G	T	-0.1175	0.00837923	0.126	0.135912	2	21237786	0.032035	0.793657	2	21237786	0.0061	1.627e-81
rs2865504	A	T	A	T	-0.0281	-0.0210967	0.5804	0.564142	20	39203614	0.0220437	0.338548	20	39203614	0.0042	1.606e-11
rs28718232	G	A	G	A	0.0619	-0.13873	0.1898	0.134694	6	32626750	0.031768	1.25978e-05	6	32626750	0.0052	8.569e-33
rs2954029	T	A	T	A	-0.0676	0.00717133	0.558	0.512609	8	126490972	0.0217226	0.7413	8	126490972	0.0041	6.853e-61
rs3106166	G	A	G	A	0.0243	-0.00881429	0.511	0.558369	6	160838361	0.0221677	0.690911	6	160838361	0.0041	4.286e-09
rs3124753	A	G	A	G	-0.0323	-0.015371	0.6904	0.678413	9	136249929	0.0238532	0.519318	9	136249929	0.0044	3.802e-13
rs3132652	T	C	T	C	-0.0634	0.146635	0.929	0.924038	6	30245870	0.0403849	0.000282389	6	30245870	0.008	1.806e-15
rs35571244	C	T	C	T	0.0741	-0.131325	0.0688	0.0643198	6	32853219	0.0439985	0.00283804	6	32853219	0.0081	4.401e-20
rs36084911	G	A	G	A	-0.0253	0.00188936	0.5764	0.562695	11	5691557	0.0224407	0.932903	11	5691557	0.0043	3.372e-09
rs3784924	G	A	G	A	-0.0247	0.0258951	0.4955	0.484686	16	11644842	0.0218028	0.234953	16	11644842	0.0041	1.199e-09
rs3801878	G	A	G	A	-0.0261	0.0323721	0.3546	0.339711	7	26409273	0.0237147	0.172234	7	26409273	0.0043	1.27e-09
rs3826810	A	G	A	G	0.0449	-0.0112582	0.1183	0.107459	19	11242133	0.0349844	0.7476	19	11242133	0.0063	1.109e-12
rs3846663	T	C	T	C	0.0841	-0.00535993	0.5228	0.526522	5	74655726	0.0218101	0.805872	5	74655726	0.0041	4.21e-95
rs4044515	A	G	A	G	-0.0294	0.0265873	0.314	0.256809	16	72357607	0.0249616	0.286817	16	72357607	0.0044	2.766e-11
rs41270510	A	G	A	G	0.0902	-0.131348	0.0444	0.048011	6	32976185	0.050128	0.00878634	6	32976185	0.0099	1.092e-19
rs41280378	G	T	G	T	-0.0508	0.0622626	0.2473	0.251027	10	74692646	0.0266161	0.0193208	10	74692646	0.0049	4.38e-25
rs4149307	T	C	T	C	0.0465	-0.0270564	0.7121	0.69566	9	107589744	0.0235957	0.25152	9	107589744	0.0045	3.571e-25
rs429358	C	T	C	T	0.135	-0.0864462	0.0952	0.100367	19	45411941	0.0364146	0.0175992	19	45411941	0.007	1.044e-83
rs4371688	A	G	A	G	0.029	0.033825	0.6764	0.720807	4	69990041	0.0242555	0.163158	4	69990041	0.0044	3.116e-11
rs4738689	C	A	C	A	-0.0424	-0.0144799	0.2867	0.296187	8	59430613	0.0241049	0.548039	8	59430613	0.0045	7.177e-21
rs4804525	C	G	C	G	0.0395	0.0366506	0.8382	0.821736	19	10867517	0.0290872	0.207661	19	10867517	0.0056	1.358e-12
rs550057	T	C	T	C	0.0824	0.00439594	0.2601	0.275509	9	136146597	0.0243763	0.856888	9	136146597	0.0046	5.085e-71
rs55776147	G	A	G	A	0.0582	-0.0112201	0.7664	0.827424	5	156400808	0.0288158	0.697	5	156400808	0.0048	1.731e-33
rs557933	C	A	C	A	0.0436	-0.0040932	0.7058	0.711243	1	234853268	0.0241236	0.865265	1	234853268	0.0045	4.273e-22
rs57224109	G	A	G	A	0.0893	-0.137373	0.0557	0.0708442	6	30909461	0.0418129	0.00101831	6	30909461	0.0089	1.619e-23
rs5754387	C	G	C	G	-0.028	-0.0238364	0.4974	0.44116	22	21974703	0.0241512	0.32366	22	21974703	0.0043	6.638e-11
rs576664801	G	A	G	A	-0.0294	0.0257133	0.2115	0.215804	12	121182174	0.0265959	0.333636	12	121182174	0.0051	6.842e-09
rs58156248	G	C	G	C	-0.0507	0.0540061	0.0855	0.0706662	19	46383455	0.043396	0.213317	19	46383455	0.0075	1.03e-11
rs58249824	G	A	G	A	-0.027	0.0811392	0.5167	0.557609	6	33035631	0.0226595	0.000342546	6	33035631	0.0043	2.649e-10
rs592118	G	C	G	C	0.035	-0.010232	0.6751	0.67517	15	58741276	0.0236928	0.665842	15	58741276	0.0044	2.594e-15
rs6034866	G	A	G	A	0.0433	0.0445484	0.9263	0.941633	20	17603728	0.0475176	0.348494	20	17603728	0.0079	4.427e-08
rs60645096	T	C	T	C	0.0469	-0.0846284	0.088	0.116348	6	25980403	0.0336305	0.0118555	6	25980403	0.0072	8.718e-11
rs6078	A	G	A	G	0.0281	0.00177095	0.2899	0.23709	15	58833993	0.0256582	0.944973	15	58833993	0.0045	4.266e-10
rs6105777	T	G	T	G	0.0492	0.0404804	0.922	0.941947	20	17546222	0.0463987	0.382964	20	17546222	0.0078	3.364e-10
rs6124328	G	A	G	A	0.0401	-0.0309493	0.8077	0.839859	20	39826928	0.0295282	0.294581	20	39826928	0.0052	9.083e-15
rs61705884	T	C	T	C	0.0451	-0.0568052	0.1335	0.205334	16	72176640	0.0275452	0.0391838	16	72176640	0.0061	1.215e-13
rs61777140	A	G	A	G	0.026	9.82575e-05	0.5461	0.599447	1	78236891	0.0222291	0.996473	1	78236891	0.0041	3.036e-10
rs61941790	C	T	C	T	-0.0326	0.0314681	0.1541	0.195572	12	100809559	0.0275368	0.253135	12	100809559	0.0056	7.536e-09
rs62001709	A	G	A	G	-0.0343	-0.00646093	0.2852	0.213875	15	58645873	0.026547	0.807713	15	58645873	0.0046	5.436e-14
rs628993	A	G	A	G	0.026	0.0309382	0.5594	0.517015	11	61539691	0.0227219	0.173323	11	61539691	0.0046	1.16e-08
rs636523	G	A	G	A	-0.0393	0.0416408	0.1784	0.144493	1	62920008	0.0309219	0.178094	1	62920008	0.0053	1.544e-13
rs6493996	T	C	T	C	-0.0412	0.0342612	0.2106	0.191154	15	58576296	0.0277589	0.217113	15	58576296	0.005	3.207e-16
rs6597616	T	C	T	C	0.0804	0.00777866	0.2275	0.252183	9	136122826	0.0254325	0.759715	9	136122826	0.005	5.599e-59
rs6606734	G	T	G	T	0.0265	-0.00443207	0.2846	0.27179	12	110013639	0.02456	0.856792	12	110013639	0.0045	4.713e-09
rs662799	A	G	A	G	-0.0359	0.0344343	0.7014	0.646072	11	116663707	0.0230951	0.135967	11	116663707	0.0045	8.001e-16
rs6663252	C	T	C	T	-0.0462	-0.000975796	0.1349	0.1299	1	55630151	0.0325765	0.976104	1	55630151	0.0061	4.548e-14
rs67171713	C	T	C	T	0.0582	-0.005144	0.0681	0.0664617	1	55590015	0.0435626	0.906002	1	55590015	0.0081	7.949e-13
rs6785049	A	G	A	G	-0.0233	0.0144669	0.4516	0.428196	3	119533733	0.0219543	0.509923	3	119533733	0.0041	1.327e-08
rs6866930	C	G	C	G	-0.0399	0.00163954	0.3072	0.247346	5	156412622	0.0256653	0.949064	5	156412622	0.0045	4.199e-19
rs7004158	G	A	G	A	0.0417	0.0347946	0.1189	0.118906	8	19877233	0.0336959	0.301788	8	19877233	0.0063	3.829e-11
rs705588	C	A	C	A	-0.0284	0.0152096	0.4435	0.473796	6	101275792	0.0218093	0.48556	6	101275792	0.0041	5.833e-12
rs7210801	C	G	C	G	0.0356	-0.00279359	0.3204	0.349867	17	45570623	0.0232997	0.904564	17	45570623	0.0044	4.644e-16
rs72495971	G	A	G	A	0.0447	-0.0657362	0.204	0.236761	6	29861111	0.0297013	0.026881	6	29861111	0.0052	1.428e-17
rs7254892	A	G	A	G	-0.3423	0.147038	0.057	0.0463749	19	45389596	0.053477	0.00596778	19	45389596	0.0087	1e-200
rs7255902	G	A	G	A	-0.0264	0.00890254	0.3786	0.334643	19	17239693	0.0231176	0.700165	19	17239693	0.0042	3.786e-10
rs7261862	C	T	C	T	-0.0354	0.0590999	0.1366	0.11154	20	34116282	0.0345167	0.0868573	20	34116282	0.0059	2.27e-09
rs72837687	A	G	A	G	-0.0282	0.0503523	0.3771	0.302224	17	7073747	0.0270906	0.0630752	17	7073747	0.0042	2.309e-11
rs72900462	G	C	G	C	0.0408	-0.0217569	0.1404	0.135859	2	21577237	0.0315799	0.490857	2	21577237	0.0062	4.344e-11
rs7298751	A	G	A	G	-0.0274	0.00549517	0.7937	0.707706	12	125380232	0.0242472	0.82071	12	125380232	0.005	4.78e-08
rs73596816	A	G	A	G	0.0805	-0.0228896	0.0393	0.0415314	6	161017363	0.0592481	0.699249	6	161017363	0.0107	4.209e-14
rs73782533	G	A	G	A	-0.0342	-0.00494539	0.243	0.192104	6	160743446	0.0276663	0.858133	6	160743446	0.0048	8.387e-13
rs740516	G	C	G	C	-0.0327	0.027793	0.5405	0.50362	17	67082962	0.0227212	0.221247	17	67082962	0.0042	3.855e-15
rs74590737	T	A	T	A	0.1197	-0.156195	0.0287	0.0243561	16	71936474	0.0712431	0.0283491	16	71936474	0.0123	1.736e-22
rs75208098	C	T	C	T	-0.0844	-0.00161107	0.1491	0.12555	2	21283164	0.0344973	0.962751	2	21283164	0.0058	3.2e-48
rs7523242	T	C	T	C	0.0419	0.00374498	0.6903	0.71293	1	55498949	0.0245377	0.878697	1	55498949	0.0044	1.705e-21
rs75339712	A	G	A	G	0.0564	0.0441471	0.0722	0.071943	2	20868083	0.0460666	0.337895	2	20868083	0.0083	8.453e-12
rs7540564	A	C	A	C	0.0605	-0.038388	0.9325	0.944661	1	92957826	0.0473421	0.417443	1	92957826	0.0081	1.1e-13
rs75542613	A	G	A	G	-0.0645	0.00419915	0.061	0.0704423	11	116679155	0.0433874	0.922899	11	116679155	0.0087	1.322e-13
rs7678142	G	T	G	T	0.0324	-0.0233693	0.2333	0.223736	4	100553828	0.0261498	0.371499	4	100553828	0.0048	2.254e-11
rs77303550	T	C	T	C	-0.0803	0.0225506	0.2485	0.210958	16	72079657	0.0272293	0.407572	16	72079657	0.0048	4.956e-63
rs77516532	G	A	G	A	0.0272	0.0301551	0.3115	0.282472	12	100825105	0.024495	0.218297	12	100825105	0.0044	7.486e-10
rs7780562	C	A	C	A	-0.0371	0.0554869	0.7018	0.678688	7	26022414	0.0242448	0.0221019	7	26022414	0.0045	3.105e-16
rs7913950	A	G	A	G	-0.0334	-0.0241435	0.1811	0.151398	10	113967744	0.0303646	0.426543	10	113967744	0.0053	2.667e-10
rs7952602	C	G	C	G	0.0305	0.0070918	0.2626	0.358047	11	126233669	0.022952	0.757334	11	126233669	0.0047	7.635e-11
rs79663265	T	C	T	C	0.0478	-0.0917605	0.0693	0.0759085	6	25494118	0.0405874	0.0237708	6	25494118	0.0081	3.606e-09
rs8000868	T	C	T	C	0.0296	-0.0272528	0.2988	0.281151	13	114559522	0.0248251	0.272296	13	114559522	0.0045	2.766e-11
rs811054	T	C	T	C	0.0354	-0.0149569	0.2568	0.303728	16	72251132	0.02374	0.528675	16	72251132	0.0047	6.36e-14
rs9257986	G	C	G	C	0.0414	0.0100516	0.1865	0.218318	6	29652341	0.0259826	0.69886	6	29652341	0.0052	2.509e-15
rs9322318	A	G	A	G	0.026	-0.00759727	0.3651	0.399254	6	151731381	0.0238266	0.749836	6	151731381	0.0046	1.47e-08
rs9348693	G	C	G	C	-0.0643	0.115449	0.9458	0.940421	6	25751232	0.0450825	0.010442	6	25751232	0.009	1.189e-12
rs9376090	C	T	C	T	-0.0404	0.0105397	0.3246	0.346517	6	135411228	0.0229457	0.645994	6	135411228	0.0044	1.855e-20
rs9377267	A	C	A	C	-0.0236	-0.00419113	0.4898	0.480742	6	101644205	0.021757	0.847246	6	101644205	0.0041	7.687e-09
rs9921399	C	T	C	T	0.0241	0.0298309	0.5485	0.511863	16	55866378	0.0257574	0.246803	16	55866378	0.0041	4.348e-09
rs9953437	A	G	A	G	0.0642	-0.00432092	0.4523	0.458643	18	47120600	0.0218978	0.843575	18	47120600	0.0042	1.185e-53

## Sheet: Sheet4
Table S4. Genetic instrumental vairables used for triglyceride in East Asians.
SNP	effect_allele.exposure	other_allele.exposure	effect_allele.outcome	other_allele.outcome	beta.exposure	beta.outcome	eaf.exposure	eaf.outcome	chr.outcome	pos.outcome	se.outcome	pval.outcome	chr.exposure	pos.exposure	se.exposure	pval.exposure
rs10216723	C	A	C	A	-0.0252	-0.0232251	0.3848	0.354164	8	126472671	0.0229618	0.311794	8	126472671	0.0043	3.408e-09
rs10409894	A	G	A	G	-0.0362	0.0118763	0.1811	0.22245	19	19315603	0.0263373	0.652039	19	19315603	0.0053	1.041e-11
rs1041983	T	C	T	C	-0.0327	0.0078523	0.3275	0.291308	8	18257795	0.02398	0.743326	8	18257795	0.0044	6.597e-14
rs10733790	C	G	C	G	-0.0396	-0.0547888	0.6254	0.710472	10	65100334	0.0240272	0.0225912	10	65100334	0.0042	6.919e-21
rs10917393	T	C	T	C	0.025	-0.0431955	0.6343	0.590759	1	23825431	0.0228268	0.0584491	1	23825431	0.0043	8.434e-09
rs10947463	A	G	A	G	0.087	-0.135806	0.0425	0.0406688	6	33847077	0.0543409	0.0124489	6	33847077	0.0101	8.794e-18
rs11208064	T	A	T	A	-0.0314	0.0355578	0.1623	0.120736	1	63401254	0.0336868	0.291178	1	63401254	0.0056	1.903e-08
rs113336805	T	A	T	A	0.0468	-0.102973	0.1091	0.0987729	6	26177333	0.036105	0.00434376	6	26177333	0.0066	1.059e-12
rs114469043	G	A	G	A	0.1212	-0.143057	0.053	0.0690923	6	31588865	0.0422893	0.000717466	6	31588865	0.0091	2.962e-40
rs1145185	A	G	A	G	0.0859	0.0758461	0.1372	0.108491	11	116514699	0.0347577	0.0290996	11	116514699	0.006	3.719e-47
rs115019205	A	G	A	G	0.0382	0.0113604	0.1356	0.19378	4	3398068	0.0275001	0.67953	4	3398068	0.006	2.606e-10
rs115552552	T	C	T	C	0.0967	-0.131905	0.0413	0.0454318	6	33346116	0.052397	0.0118218	6	33346116	0.0103	7.575e-21
rs116234817	A	G	A	G	0.0821	-0.123982	0.0814	0.0713537	6	31321364	0.0416432	0.00290839	6	31321364	0.0075	4.47e-28
rs116351417	A	C	A	C	0.1137	-0.123089	0.0441	0.0467375	6	32993381	0.0507733	0.0153387	6	32993381	0.01	3.547e-30
rs11893021	G	T	G	T	-0.0442	-0.000109496	0.1492	0.127205	2	21273578	0.0341334	0.99744	2	21273578	0.0058	4.229e-14
rs12023351	T	C	T	C	-0.0336	0.0204177	0.4773	0.491476	1	62893531	0.0219075	0.351337	1	62893531	0.0041	4.442e-16
rs1203108	A	G	A	G	-0.0417	0.0107728	0.5876	0.55062	4	3456739	0.021948	0.623543	4	3456739	0.0042	1.732e-23
rs12040903	A	G	A	G	-0.0249	-0.00656314	0.5166	0.484048	1	113254125	0.0220495	0.765966	1	113254125	0.0043	5.588e-09
rs12089749	A	C	A	C	-0.0399	0.0138754	0.1078	0.0910751	1	51306329	0.0377162	0.712955	1	51306329	0.0066	1.648e-09
rs1260326	C	T	C	T	-0.1288	-0.00179031	0.45	0.441796	2	27730940	0.0219619	0.935029	2	27730940	0.0041	1e-200
rs12614	T	C	T	C	0.0825	-0.136306	0.1205	0.0740348	6	31914179	0.0409602	0.000875462	6	31914179	0.0063	1.528e-39
rs1264429	C	T	C	T	0.0696	-0.0981083	0.0902	0.107557	6	30565101	0.0346361	0.00461788	6	30565101	0.0071	1.693e-22
rs12794408	G	A	G	A	-0.0386	-0.0129294	0.31	0.29597	11	116494803	0.024785	0.601905	11	116494803	0.0045	8.174e-18
rs1283809	C	T	C	T	-0.0567	0.0642185	0.0423	0.0415669	12	21980618	0.0543365	0.237259	12	21980618	0.0101	2.185e-08
rs1317983	C	T	C	T	0.033	0.0130704	0.8614	0.87982	6	43806335	0.0337122	0.698234	6	43806335	0.0059	2.329e-08
rs1318006	G	A	G	A	0.0646	-0.0264029	0.1515	0.181613	2	21214152	0.0285686	0.355386	2	21214152	0.0057	1.416e-29
rs13257289	C	T	C	T	-0.1657	0.0385739	0.0952	0.0986111	8	19935226	0.0392859	0.32616	8	19935226	0.0071	3.05e-121
rs1355637	T	C	T	C	0.0531	0.0189908	0.0595	0.0292222	1	150582438	0.0656258	0.77229	1	150582438	0.0086	7.082e-10
rs1362076	T	G	T	G	0.0662	-0.10856	0.13	0.0770308	6	29441169	0.0400182	0.00667273	6	29441169	0.0061	9.359e-28
rs139132354	A	T	A	T	0.0461	-0.0146843	0.1097	0.145837	11	117274521	0.0334844	0.660994	11	117274521	0.0065	1.762e-12
rs140754563	T	C	T	C	-0.0859	0.0467471	0.2063	0.145033	2	27817674	0.0344114	0.174312	2	27817674	0.0053	8.414e-59
rs141943201	G	A	G	A	0.1115	-0.12695	0.0552	0.0705769	6	31022196	0.0418471	0.00241606	6	31022196	0.009	1.733e-35
rs143133357	C	T	C	T	-0.0335	0.135381	0.1696	0.226461	6	32625820	0.0273484	7.41263e-07	6	32625820	0.0057	4.468e-09
rs143791312	T	C	T	C	-0.1435	0.0590491	0.0842	0.080988	11	116895355	0.0400847	0.140722	11	116895355	0.0075	4.041e-82
rs148672910	A	G	A	G	0.0743	-0.0946612	0.0256	0.0434894	6	25159527	0.0527177	0.0725542	6	25159527	0.013	1.137e-08
rs1566131	A	G	A	G	0.0283	0.0111935	0.7845	0.824903	14	52514684	0.0285401	0.694909	14	52514684	0.005	1.151e-08
rs17091651	T	A	T	A	0.0403	0.0112004	0.2926	0.312937	8	19749883	0.0237506	0.637224	8	19749883	0.0046	9.382e-19
rs1803924	T	C	T	C	-0.1719	0.0284431	0.125	0.125096	8	19823674	0.0328183	0.386115	8	19823674	0.0061	9.38e-173
rs1907225	T	C	T	C	-0.0311	0.0408518	0.7425	0.781899	10	122975633	0.0263821	0.12151	10	122975633	0.0047	3.204e-11
rs2006171	A	G	A	G	0.0321	-0.00401865	0.2778	0.318255	4	3486203	0.0240825	0.867472	4	3486203	0.0046	5.191e-12
rs2041967	G	A	G	A	-0.1249	0.00804779	0.422	0.391992	11	116645149	0.0222902	0.718065	11	116645149	0.0041	1e-200
rs2070895	A	G	A	G	0.0643	0.0238159	0.432	0.512558	15	58723939	0.0218277	0.275234	15	58723939	0.0041	9.929e-55
rs2075263	T	C	T	C	0.0252	-0.0025197	0.7245	0.762686	12	109704325	0.0256565	0.921767	12	109704325	0.0046	3.365e-08
rs2084152	C	T	C	T	0.0273	0.0135249	0.5592	0.584084	15	102065008	0.0222151	0.542645	15	102065008	0.0042	6.779e-11
rs2263997	A	C	A	C	0.031	-0.0334024	0.3699	0.394366	10	122910688	0.0223254	0.134612	10	122910688	0.0044	1.813e-12
rs2267373	T	C	T	C	0.0234	0.0036697	0.65	0.648794	22	38600542	0.0227733	0.871983	22	38600542	0.0043	4.68e-08
rs2277339	G	T	G	T	0.0264	0.0196779	0.2357	0.203989	12	57146069	0.0269453	0.465213	12	57146069	0.0048	3.889e-08
rs2304684	T	C	T	C	-0.081	0.102836	0.1194	0.147818	2	27466368	0.0331942	0.00194834	2	27466368	0.0063	4.715e-38
rs261291	C	T	C	T	0.053	-0.00639841	0.4918	0.519008	15	58680178	0.0218018	0.769154	15	58680178	0.0041	1.998e-38
rs261292	A	G	A	G	-0.0384	0.00365795	0.397	0.348514	15	58680904	0.0230003	0.873638	15	58680904	0.0042	3.067e-20
rs28465400	T	C	T	C	0.0384	-0.100639	0.2401	0.207556	6	29839523	0.0267891	0.000172161	6	29839523	0.0048	9.518e-16
rs28749541	C	A	C	A	0.0621	-0.13687	0.1807	0.0994229	6	29947532	0.0372111	0.000234888	6	29947532	0.0055	1.736e-29
rs28819191	A	G	A	G	0.1071	-0.146132	0.0891	0.0698362	6	32622110	0.0428892	0.000656345	6	32622110	0.0072	2.672e-50
rs2911278	T	C	T	C	0.0293	0.00857774	0.1948	0.183963	16	81599604	0.0282427	0.761345	16	81599604	0.0052	2.084e-08
rs2925979	C	T	C	T	-0.0305	-0.00386816	0.6327	0.664876	16	81534790	0.0230469	0.86671	16	81534790	0.0042	5.267e-13
rs2954029	T	A	T	A	-0.0724	0.00717133	0.558	0.512609	8	126490972	0.0217226	0.7413	8	126490972	0.0041	1.701e-69
rs3130216	A	G	A	G	-0.0651	0.14298	0.9248	0.949276	6	33077271	0.0488989	0.00345566	6	33077271	0.0078	4.686e-17
rs34828061	G	A	G	A	-0.0253	-0.0136275	0.2871	0.292213	8	59382169	0.0238526	0.567782	8	59382169	0.0045	2.255e-08
rs34975158	A	G	A	G	0.0967	-0.130586	0.0666	0.0636886	6	32853511	0.044078	0.00305039	6	32853511	0.0082	3.501e-32
rs35932591	T	C	T	C	0.0304	0.00495892	0.2585	0.274241	2	121310704	0.025263	0.844382	2	121310704	0.005	1.04e-09
rs365653	G	A	G	A	0.0361	0.0211146	0.1447	0.223305	19	45361646	0.0293108	0.471299	19	45361646	0.0063	9.794e-09
rs3734843	A	G	A	G	0.083	-0.120913	0.0737	0.0760725	6	30453795	0.040377	0.00274807	6	30453795	0.0078	3.728e-26
rs3815455	T	C	T	C	0.0227	0.00746583	0.4272	0.416954	7	75611756	0.0221098	0.735611	7	75611756	0.0041	3.677e-08
rs3852861	T	G	T	G	-0.0869	0.0108869	0.7809	0.71994	19	45383061	0.0249173	0.662167	19	45383061	0.0049	2.457e-69
rs4075673	C	T	C	T	-0.048	0.0897166	0.9228	0.897649	2	21150787	0.0360572	0.0128401	2	21150787	0.0079	1.203e-09
rs41280378	G	T	G	T	0.0305	0.0622626	0.2473	0.251027	10	74692646	0.0266161	0.0193208	10	74692646	0.0049	5.65e-10
rs4148871	G	A	G	A	-0.0498	0.0735675	0.8331	0.84203	6	32803316	0.0296161	0.0129902	6	32803316	0.0055	8.049e-20
rs4313034	T	C	T	C	-0.0475	0.12609	0.7328	0.832234	6	29973925	0.0288081	1.20388e-05	6	29973925	0.0046	4.658e-25
rs4344355	T	C	T	C	-0.0782	0.0423542	0.185	0.142124	1	63153953	0.0311915	0.174504	1	63153953	0.0053	9.733e-49
rs436566	T	C	T	C	-0.0401	-0.00331373	0.1372	0.11683	2	21451604	0.0340965	0.922578	2	21451604	0.006	3.423e-11
rs4418728	T	G	T	G	-0.0405	0.0236695	0.728	0.620287	10	94839724	0.0224669	0.292098	10	94839724	0.0046	1.142e-18
rs45482295	G	A	G	A	0.0797	-0.0910291	0.0296	0.0458656	19	50046239	0.0519395	0.0796712	19	50046239	0.0121	4.56e-11
rs4666032	C	T	C	T	0.0576	-0.0728038	0.2319	0.215183	2	28254769	0.0269472	0.00689827	2	28254769	0.005	2.446e-30
rs4690098	T	C	T	C	-0.0531	0.00143502	0.4582	0.417189	4	3447156	0.0220774	0.948175	4	3447156	0.0041	1.507e-38
rs4804155	G	C	G	C	-0.0353	-0.0349246	0.2768	0.241272	19	11334295	0.0256378	0.173124	19	11334295	0.0045	7.101e-15
rs483082	T	G	T	G	0.1359	-0.0137391	0.1664	0.148478	19	45416178	0.03139	0.661611	19	45416178	0.0055	1.13e-135
rs4846913	A	C	A	C	-0.0305	-0.0387367	0.1602	0.189252	1	230294715	0.0279775	0.166185	1	230294715	0.0056	3.993e-08
rs4969186	C	G	C	G	-0.0252	0.00611257	0.4322	0.471883	17	76398404	0.0218477	0.779646	17	76398404	0.0041	1.104e-09
rs509360	G	A	G	A	0.0542	-0.0418065	0.3141	0.396687	11	61548559	0.0223933	0.0619134	11	61548559	0.0048	2.213e-29
rs520987	A	C	A	C	-0.0312	0.034373	0.6856	0.661631	11	61521446	0.0231677	0.137899	11	61521446	0.0044	1.559e-12
rs57903286	T	C	T	C	0.0293	0.0309447	0.3133	0.330334	11	116417966	0.0235924	0.189642	11	116417966	0.0044	2.966e-11
rs58455409	A	G	A	G	0.1102	-0.139516	0.0556	0.0708142	6	30857799	0.0418277	0.000851498	6	30857799	0.0089	6.006e-35
rs58542926	T	C	T	C	-0.0977	-0.0633081	0.0749	0.0780845	19	19379549	0.0405163	0.118162	19	19379549	0.0077	1.475e-36
rs58770498	C	T	C	T	0.1071	-0.142448	0.0896	0.0700661	6	32631029	0.0428038	0.000874928	6	32631029	0.0072	2.166e-50
rs59699190	C	T	C	T	-0.0322	0.0271402	0.6211	0.628678	15	58833742	0.0250135	0.277911	15	58833742	0.0045	6.036e-13
rs60567178	C	T	C	T	-0.0397	0.0233567	0.888	0.836322	11	117308983	0.0296292	0.430522	11	117308983	0.0067	3.347e-09
rs6078	A	G	A	G	0.0346	0.00177095	0.2899	0.23709	15	58833993	0.0256582	0.944973	15	58833993	0.0045	1.327e-14
rs61185615	C	T	C	T	-0.0595	-0.0822453	0.1301	0.119464	2	27769212	0.0340742	0.0157908	2	27769212	0.0061	2.873e-22
rs6492721	C	T	C	T	-0.0248	0.0158456	0.325	0.362234	13	95258944	0.0226678	0.48453	13	95258944	0.0043	1.128e-08
rs6531970	A	G	A	G	0.0271	-0.00769724	0.391	0.442187	4	88230386	0.0219568	0.725916	4	88230386	0.0043	2.335e-10
rs6905288	A	G	A	G	0.034	-0.00401213	0.7669	0.792428	6	43758873	0.0267787	0.880902	6	43758873	0.0048	1.759e-12
rs7003010	A	C	A	C	0.0253	-0.0367741	0.6195	0.609975	8	19956256	0.0233814	0.115766	8	19956256	0.0045	1.726e-08
rs7202323	G	T	G	T	0.0255	-0.0335482	0.2672	0.379382	16	72217113	0.0225031	0.136007	16	72217113	0.0046	3.825e-08
rs72670104	T	C	T	C	0.0409	0.0280006	0.3461	0.37751	4	88151605	0.0228512	0.220446	4	88151605	0.0044	1.23e-20
rs72739147	T	A	T	A	-0.0582	0.0456894	0.0934	0.102761	15	58571401	0.0360454	0.204958	15	58571401	0.0071	2.007e-16
rs72976941	G	A	G	A	-0.0321	0.0163942	0.1976	0.217252	6	139842181	0.0271624	0.546135	6	139842181	0.0053	1.351e-09
rs73432769	T	C	T	C	0.1002	-0.13129	0.0576	0.072557	6	30716170	0.0412928	0.00147537	6	30716170	0.0088	5.501e-30
rs7350481	C	T	C	T	-0.221	0.00562195	0.7655	0.714681	11	116586283	0.0243245	0.81722	11	116586283	0.0048	1e-200
rs7502307	G	C	G	C	0.0283	0.0885275	0.6388	0.694525	17	65989961	0.0241767	0.000250562	17	65989961	0.0043	6.652e-11
rs75310100	T	G	T	G	-0.1022	-0.00137711	0.2217	0.208993	11	116578361	0.0270564	0.959407	11	116578361	0.0049	9.84e-97
rs7531329	A	G	A	G	0.0316	0.0167144	0.6497	0.644274	1	63329459	0.0227172	0.461876	1	63329459	0.0043	1.379e-13
rs7702004	C	T	C	T	-0.0436	-0.000140914	0.2168	0.150713	5	156401730	0.0304685	0.99631	5	156401730	0.005	1.516e-18
rs78484485	A	G	A	G	-0.1444	0.0295067	0.1748	0.12387	11	116598065	0.0328944	0.369712	11	116598065	0.0054	2.62e-158
rs78523698	C	T	C	T	0.0519	-0.113838	0.1207	0.0907173	6	27674326	0.0373845	0.00232624	6	27674326	0.0063	1.289e-16
rs7869576	C	G	C	G	0.0286	0.000147346	0.2522	0.248515	9	130768754	0.0251387	0.995323	9	130768754	0.0048	2.818e-09
rs7919589	T	C	T	C	0.0283	-0.0137405	0.3036	0.389539	10	94689021	0.0223847	0.539323	10	94689021	0.0045	2.267e-10
rs7934690	A	T	A	T	0.089	-0.0316212	0.1031	0.104613	11	117011299	0.0357074	0.375852	11	117011299	0.0067	8.31e-40
rs79645412	C	G	C	G	0.093	0.0362676	0.0641	0.0598784	20	44588816	0.0456468	0.426889	20	44588816	0.0083	7.045e-29
rs8077638	T	C	T	C	0.0343	-0.00279677	0.147	0.182747	17	1640793	0.0282562	0.921155	17	1640793	0.0057	2.327e-09
rs9257940	G	A	G	A	0.0465	0.0101947	0.1864	0.218267	6	29642509	0.0259801	0.694759	6	29642509	0.0052	6.437e-19
rs9262133	T	C	T	C	-0.0369	0.0972	0.1644	0.272277	6	30617064	0.0244295	6.92667e-05	6	30617064	0.0055	2.374e-11
rs9271981	C	T	C	T	0.0277	-0.0420074	0.3718	0.302796	6	32597639	0.025265	0.0963784	6	32597639	0.0044	4.662e-10
rs928482	A	G	A	G	-0.0398	0.0568226	0.169	0.193774	6	34215221	0.0273312	0.0376134	6	34215221	0.0055	3.147e-13
rs9348925	T	C	T	C	-0.032	0.0513766	0.8	0.792997	6	33710696	0.0268074	0.0553007	6	33710696	0.0051	3.496e-10
rs9900767	T	C	T	C	0.0382	-0.0479269	0.0985	0.0962479	17	42662307	0.037472	0.200895	17	42662307	0.007	4.275e-08
rs9987141	T	C	T	C	0.0325	0.000888531	0.7488	0.748951	8	19693413	0.0253132	0.971999	8	19693413	0.0048	8.061e-12

## Sheet: Sheet5
Table S5. Genetic instrumental vairables used for fasting plasma glucose in East Asians.
SNP	effect_allele.exposure	other_allele.exposure	effect_allele.outcome	other_allele.outcome	beta.exposure	beta.outcome	eaf.exposure	eaf.outcome	chr.outcome	pos.outcome	se.outcome	pval.outcome	chr.exposure	pos.exposure	se.exposure	pval.exposure
rs10124848	A	T	A	T	0.0712	0.0140004	0.1709	0.134895	9	623485	0.0320124	0.661861	9	623485	0.0057	3.133e-36
rs10198370	G	A	G	A	-0.028	0.0311057	0.3546	0.363356	2	45276556	0.0230014	0.176268	2	45276556	0.0045	5.937e-10
rs10214549	G	A	G	A	0.0265	-0.00660434	0.66	0.549513	6	20621117	0.0219777	0.763794	6	20621117	0.0046	6.928e-09
rs1024813	A	G	A	G	-0.0277	0.0547544	0.3851	0.390681	2	37601584	0.0223739	0.0143953	2	37601584	0.0048	5.615e-09
rs10487796	A	T	A	T	-0.0672	0.0166856	0.3234	0.305398	7	15063430	0.0236203	0.479934	7	15063430	0.0046	3.572e-49
rs1053878	A	G	A	G	0.0333	0.00847055	0.2463	0.224538	9	136131651	0.0260965	0.745494	9	136131651	0.0049	1.584e-11
rs10830963	G	C	G	C	0.1021	0.0119428	0.4304	0.420153	11	92708710	0.0220059	0.58733	11	92708710	0.0043	3.07e-125
rs10882288	T	C	T	C	-0.0262	-0.00120539	0.4551	0.475434	10	95389876	0.0218162	0.955938	10	95389876	0.0043	9.341e-10
rs10965248	C	T	C	T	-0.0653	0.00139908	0.4374	0.433347	9	22132878	0.0220331	0.949369	9	22132878	0.0043	7.813e-52
rs10975058	A	G	A	G	-0.0304	0.00424041	0.3267	0.33293	9	543284	0.023198	0.854961	9	543284	0.0046	3.665e-11
rs10975496	A	G	A	G	0.0656	0.0151448	0.1862	0.136878	9	631605	0.031661	0.632406	9	631605	0.0055	3.364e-33
rs11020102	G	A	G	A	-0.0303	-0.0024008	0.5443	0.501942	11	92657215	0.0219208	0.912789	11	92657215	0.0044	3.586e-12
rs11065774	A	G	A	G	-0.065	0.0417874	0.1658	0.209153	12	111355326	0.0268661	0.119853	12	111355326	0.0059	1.669e-28
rs11066491	G	C	G	C	-0.0384	0.0659557	0.1647	0.189981	12	113524987	0.0307055	0.0317129	12	113524987	0.0057	2.394e-11
rs11210771	C	T	C	T	0.0291	-0.0406091	0.6382	0.625259	1	43444560	0.022581	0.0721171	1	43444560	0.0045	7.737e-11
rs11525583	A	G	A	G	-0.0311	0.0837204	0.6051	0.627911	12	112261638	0.0232652	0.00032002	12	112261638	0.0044	1.44e-12
rs115545608	T	G	T	G	0.0422	-0.0435904	0.2599	0.239679	2	169616947	0.0271311	0.108129	2	169616947	0.0053	1.401e-15
rs11614295	A	G	A	G	-0.0306	0.0467891	0.4	0.41583	12	113196733	0.0247098	0.0582851	12	113196733	0.0047	8.92e-11
rs11774700	C	T	C	T	-0.0648	-0.0331583	0.4167	0.427757	8	118220270	0.0227981	0.145826	8	118220270	0.0044	4.719e-49
rs117998298	T	C	T	C	-0.0705	0.0091795	0.0803	0.0689001	7	44269370	0.0443646	0.83608	7	44269370	0.0082	8.363e-18
rs11884105	G	A	G	A	0.0576	-0.0355522	0.5797	0.601535	2	173591198	0.0223583	0.111809	2	173591198	0.0043	3.704e-40
rs12053049	C	T	C	T	0.1024	-0.0205083	0.3526	0.376975	2	169767148	0.0224988	0.362016	2	169767148	0.0045	7.24e-115
rs12412661	G	T	G	T	0.0249	0.017224	0.5585	0.583107	10	112784182	0.0220641	0.435016	10	112784182	0.0043	7.79e-09
rs12437833	G	A	G	A	-0.0397	-0.0152005	0.2381	0.243966	15	62382733	0.0252736	0.547549	15	62382733	0.0052	2.587e-14
rs1250123	G	A	G	A	0.0261	0.0266771	0.5701	0.590692	4	1264864	0.0224048	0.233777	4	1264864	0.0043	1.645e-09
rs1260326	C	T	C	T	0.0776	-0.00179031	0.45	0.441796	2	27730940	0.0219619	0.935029	2	27730940	0.0043	3.489e-73
rs12611769	A	G	A	G	0.0608	-0.0363142	0.5686	0.60538	2	173598240	0.0225477	0.107279	2	173598240	0.0043	3.827e-45
rs12712928	C	G	C	G	0.0776	0.025473	0.3743	0.411377	2	45192080	0.0224895	0.257357	2	45192080	0.0045	1.84e-67
rs13142655	T	C	T	C	-0.0253	0.00735142	0.3305	0.357396	4	88195494	0.0227491	0.746579	4	88195494	0.0045	2.507e-08
rs13387347	C	T	C	T	0.0904	-0.00512144	0.4764	0.488993	2	169754846	0.0220091	0.815997	2	169754846	0.0044	3.12e-95
rs140754563	T	C	T	C	0.0477	0.0467471	0.2063	0.145033	2	27817674	0.0344114	0.174312	2	27817674	0.0056	1.333e-17
rs1538998	T	C	T	C	-0.0309	-0.0329302	0.2945	0.280761	10	112623689	0.0246264	0.18116	10	112623689	0.0048	1.034e-10
rs163510	A	G	A	G	-0.0461	-0.115036	0.1552	0.130055	2	45191226	0.0329866	0.000487815	2	45191226	0.0061	3.946e-14
rs17168486	T	C	T	C	0.0617	0.00850061	0.42	0.399742	7	14898282	0.0222753	0.702747	7	14898282	0.0044	6.817e-44
rs17203039	C	T	C	T	0.0363	-0.120136	0.1166	0.0835936	6	32440487	0.0389768	0.00205443	6	32440487	0.0066	4.884e-08
rs1741688	T	C	T	C	0.033	-0.00505807	0.6065	0.609601	6	117273445	0.0222743	0.82036	6	117273445	0.0044	4.12e-14
rs174546	T	C	T	C	-0.0486	-0.0481352	0.3018	0.390211	11	61569830	0.0224471	0.0320023	11	61569830	0.0051	8.389e-22
rs1757697	G	A	G	A	-0.0339	-0.0291214	0.3006	0.229579	20	62137971	0.0259131	0.261092	20	62137971	0.0047	4.586e-13
rs1799884	T	C	T	C	0.1201	-0.00902115	0.1827	0.175875	7	44229068	0.0284426	0.751115	7	44229068	0.0055	1.91e-105
rs1912980	T	C	T	C	-0.0301	-0.0164517	0.336	0.312889	2	60581855	0.0236151	0.486016	2	60581855	0.0045	2.672e-11
rs1974	A	G	A	G	-0.0867	0.0108534	0.1362	0.197585	20	22562311	0.0275733	0.693863	20	22562311	0.0062	8.535e-44
rs2046487	A	G	A	G	0.0254	-0.0112345	0.6285	0.655994	3	123178318	0.0228977	0.623682	3	123178318	0.0044	1.139e-08
rs2178474	G	A	G	A	0.0407	-0.00775313	0.528	0.535838	2	173375472	0.0219355	0.723751	2	173375472	0.0043	1.42e-21
rs2223621	C	T	C	T	-0.0402	0.0283572	0.4889	0.517955	6	20621238	0.0226383	0.210344	6	20621238	0.0044	1.351e-19
rs2240193	A	C	A	C	-0.0307	0.0477401	0.3039	0.35697	12	113335661	0.0228269	0.0364922	12	113335661	0.0048	1.564e-10
rs2284772	G	A	G	A	-0.0696	0.00471717	0.2266	0.226694	7	44221302	0.0266545	0.859528	7	44221302	0.0053	4.821e-39
rs2302783	C	T	C	T	-0.0284	0.0185747	0.5487	0.5787	17	66447073	0.0220812	0.400234	17	66447073	0.0043	3.04e-11
rs2304684	T	C	T	C	0.0529	0.102836	0.1194	0.147818	2	27466368	0.0331942	0.00194834	2	27466368	0.0066	1.126e-15
rs238763	A	T	A	T	-0.0269	0.0312582	0.3152	0.289276	1	229642499	0.0250732	0.212516	1	229642499	0.0047	8.643e-09
rs2525858	G	A	G	A	0.0546	-0.0708471	0.8563	0.775305	12	113468711	0.027069	0.00886348	12	113468711	0.0063	6.199e-18
rs2632380	C	T	C	T	-0.0607	-0.00449886	0.5349	0.526092	2	169714350	0.0218416	0.836809	2	169714350	0.0043	9.665e-46
rs2641978	T	G	T	G	-0.0681	-0.0492575	0.8527	0.906109	9	566525	0.0375954	0.190127	9	566525	0.006	1.65e-29
rs2858980	A	G	A	G	-0.0403	0.0117171	0.8338	0.866135	13	33554587	0.031665	0.711359	13	33554587	0.0058	2.524e-12
rs34083578	T	C	T	C	-0.0737	0.0197679	0.0427	0.065977	10	112989611	0.0443734	0.655966	10	112989611	0.0106	3.379e-12
rs34238147	A	G	A	G	0.0301	-0.0107371	0.45	0.45105	13	26776255	0.0223038	0.63023	13	26776255	0.0043	3.239e-12
rs3812861	T	A	T	A	0.0451	-0.0029152	0.4539	0.466271	13	28493489	0.0219337	0.894265	13	28493489	0.0043	2.604e-25
rs4237150	C	G	C	G	0.0491	0.0143661	0.4129	0.433283	9	4290085	0.0220616	0.51493	9	4290085	0.0044	2.147e-29
rs4534647	T	C	T	C	-0.0306	0.0855697	0.6073	0.616011	12	112554962	0.024023	0.000368047	12	112554962	0.0044	2.785e-12
rs4631	G	A	G	A	0.0238	0.00199293	0.5147	0.484197	5	176733116	0.0217837	0.927106	5	176733116	0.0043	2.502e-08
rs4934353	G	A	G	A	-0.031	0.0319235	0.1735	0.226095	10	89389578	0.0261345	0.221893	10	89389578	0.0057	4.654e-08
rs4965430	G	C	G	C	-0.0291	0.0154627	0.4866	0.460684	15	99268850	0.0220426	0.482996	15	99268850	0.0044	2.287e-11
rs514784	C	G	C	G	0.0468	-0.0320827	0.8946	0.894328	6	153423921	0.0353903	0.364651	6	153423921	0.0069	1.544e-11
rs55712520	G	T	G	T	-0.0422	0.0500539	0.3716	0.360809	2	45195789	0.023482	0.0330407	2	45195789	0.0046	4.734e-20
rs592931	C	T	C	T	-0.0276	-0.0429875	0.4116	0.432358	11	61496751	0.0222237	0.0530747	11	61496751	0.0044	2.46e-10
rs6048268	A	C	A	C	-0.0474	0.0151888	0.1235	0.163084	20	22677618	0.0298137	0.610432	20	22677618	0.0067	2.203e-12
rs60808706	A	G	A	G	-0.0576	0.0282948	0.3929	0.390322	11	2857233	0.0224504	0.207552	11	2857233	0.0045	3.581e-37
rs61185615	C	T	C	T	0.0402	-0.0822453	0.1301	0.119464	2	27769212	0.0340742	0.0157908	2	27769212	0.0064	4.013e-10
rs61839365	A	G	A	G	-0.0298	-0.0121517	0.334	0.415172	10	26515666	0.0222781	0.58544	10	26515666	0.0045	4.567e-11
rs6544068	T	C	T	C	0.0272	-0.0360773	0.567	0.596653	2	37571297	0.0223212	0.106034	2	37571297	0.0043	3.591e-10
rs6597616	T	C	T	C	0.0297	0.00777866	0.2275	0.252183	9	136122826	0.0254325	0.759715	9	136122826	0.0052	1.205e-08
rs669018	T	G	T	G	-0.0284	-0.021299	0.4302	0.403061	11	92799644	0.022248	0.338394	11	92799644	0.0044	1.339e-10
rs6759940	T	C	T	C	-0.0415	0.0376052	0.1284	0.137193	2	173680651	0.0327003	0.250146	2	173680651	0.0064	9.231e-11
rs6780171	A	T	A	T	0.0268	-0.0508642	0.2903	0.306511	3	185503456	0.0237733	0.0323912	3	185503456	0.0047	1.653e-08
rs6960169	C	T	C	T	-0.0386	0.0134021	0.8984	0.843911	7	50751829	0.0302821	0.658073	7	50751829	0.0071	4.762e-08
rs7027313	C	T	C	T	0.0483	0.00236832	0.1355	0.102354	9	741187	0.0367387	0.948601	9	741187	0.0062	8.866e-15
rs7161785	C	G	C	G	-0.055	-0.028588	0.4605	0.422964	15	62395224	0.0220488	0.194776	15	62395224	0.0043	6.891e-38
rs7219123	C	G	C	G	-0.0256	-4.00388e-06	0.4479	0.499332	17	17337839	0.0223022	0.999857	17	17337839	0.0043	3.213e-09
rs73317778	C	G	C	G	0.0265	-0.00380628	0.3784	0.38763	7	44347197	0.0238224	0.873057	7	44347197	0.0047	1.722e-08
rs742761	T	C	T	C	-0.0481	-0.0348979	0.2119	0.180561	6	39046655	0.0284804	0.22045	6	39046655	0.0053	8.764e-20
rs74333814	T	C	T	C	-0.0601	-0.0403558	0.0608	0.0378681	11	72457487	0.0577359	0.484569	11	72457487	0.0089	1.141e-11
rs7470777	G	A	G	A	0.0262	0.00853286	0.3848	0.326414	9	136115176	0.0235096	0.716641	9	136115176	0.0045	6.466e-09
rs74709050	C	T	C	T	0.0616	-0.000529293	0.1355	0.230795	2	45191243	0.0260724	0.983803	2	45191243	0.0063	1.122e-22
rs75114678	G	C	G	C	0.0445	0.0353213	0.1389	0.116004	9	522682	0.03571	0.322606	9	522682	0.0065	6.545e-12
rs7569203	C	A	C	A	-0.0317	0.0136379	0.5729	0.493239	2	45154418	0.0219715	0.534792	2	45154418	0.0044	5.66e-13
rs7791432	T	C	T	C	-0.0381	-0.0102959	0.2852	0.27223	7	14891173	0.0245759	0.675257	7	14891173	0.0048	1.759e-15
rs78456944	G	A	G	A	0.0536	0.000219812	0.1321	0.104375	9	742826	0.0364446	0.995188	9	742826	0.0064	8.549e-17
rs79057176	T	C	T	C	-0.0497	0.00808635	0.0724	0.0806518	20	22682057	0.0400525	0.84	20	22682057	0.0084	3.258e-09
rs7972074	T	C	T	C	-0.0295	-0.0124196	0.4373	0.4046	12	97851611	0.0223025	0.577617	12	97851611	0.0043	8.706e-12
rs832189	C	T	C	T	0.0316	-0.0277253	0.6372	0.651792	3	63841942	0.0228616	0.225227	3	63841942	0.0045	1.624e-12
rs882020	T	C	T	C	0.0639	-0.00508652	0.1501	0.141264	7	44178743	0.0313453	0.871091	7	44178743	0.006	4.33e-26
rs9379084	A	G	A	G	-0.0348	-0.0315431	0.1624	0.272914	6	7231843	0.0258929	0.223142	6	7231843	0.0058	1.627e-09
rs9788635	T	C	T	C	-0.0298	0.00751521	0.2548	0.240133	15	62133674	0.0254466	0.76774	15	62133674	0.0049	1.614e-09
rs9789605	T	C	T	C	0.0446	-0.0380707	0.4277	0.405697	2	169650964	0.0221613	0.0858166	2	169650964	0.0045	1.802e-23

## Sheet: Sheet6
Table S6. Genetic instrumental vairables used for HbA1c in East Asians.
SNP	effect_allele.exposure	other_allele.exposure	effect_allele.outcome	other_allele.outcome	beta.exposure	beta.outcome	eaf.exposure	eaf.outcome	chr.outcome	pos.outcome	se.outcome	pval.outcome	chr.exposure	pos.exposure	se.exposure	pval.exposure
rs1002226	T	C	T	C	-0.0481	-0.0190785	0.6076	0.63292	11	17405617	0.0226052	0.398677	11	17405617	0.0064	7.906e-14
rs10168523	G	A	G	A	0.0542	0.0251068	0.4226	0.44347	2	45192000	0.0223077	0.260386	2	45192000	0.0064	3.098e-17
rs1045661	C	G	C	G	0.0712	-0.0399087	0.2371	0.255416	2	175292888	0.024929	0.1094	2	175292888	0.0074	4.421e-22
rs10751643	T	C	T	C	0.055	0.0187466	0.7689	0.752388	11	253072	0.0253625	0.459817	11	253072	0.0077	7.035e-13
rs10830963	G	C	G	C	0.065	0.0119428	0.4305	0.420153	11	92708710	0.0220059	0.58733	11	92708710	0.0063	4.389e-25
rs10950550	G	T	G	T	-0.0377	0.0153771	0.3244	0.306491	7	15063923	0.0235707	0.514155	7	15063923	0.0067	1.483e-08
rs10965248	C	T	C	T	-0.0594	0.00139908	0.4375	0.433347	9	22132878	0.0220331	0.949369	9	22132878	0.0063	3.939e-21
rs111754661	C	T	C	T	-0.0592	-0.00382294	0.1094	0.110343	7	123426927	0.0350207	0.913074	7	123426927	0.01	3.379e-09
rs113373052	T	C	T	C	0.0928	-0.0213274	0.4759	0.433159	17	80697458	0.0220487	0.333402	17	80697458	0.0063	9.934e-50
rs11356602	T	A	T	A	0.0409	0.0134281	0.5928	0.611393	2	45243856	0.0224484	0.549721	2	45243856	0.0064	1.446e-10
rs115892333	A	G	A	G	0.1416	0.21728	0.0155	0.00238654	6	32930973	0.2136	0.309044	6	32930973	0.0256	3.297e-08
rs11658843	G	A	G	A	0.0432	-0.00184708	0.6296	0.651169	17	27216946	0.0228458	0.935561	17	27216946	0.0066	4.697e-11
rs11888178	G	A	G	A	0.0497	-0.0243706	0.2492	0.268838	2	175189230	0.0247415	0.32462	2	175189230	0.0075	2.943e-11
rs11967235	T	C	T	C	0.1357	-0.00647897	0.0177	0.00474298	6	32781433	0.155156	0.966692	6	32781433	0.0237	1.091e-08
rs12053049	C	T	C	T	0.0712	-0.0205083	0.3527	0.376975	2	169767148	0.0224988	0.362016	2	169767148	0.0066	3.148e-27
rs12429090	T	C	T	C	0.0662	-0.038706	0.0736	0.0598025	13	114817299	0.0462859	0.403022	13	114817299	0.012	3.427e-08
rs12471149	A	T	A	T	-0.0469	0.0336769	0.681	0.659929	2	175246923	0.0231217	0.145252	2	175246923	0.0067	3.688e-12
rs12614	T	C	T	C	0.0648	-0.136306	0.1205	0.0740348	6	31914179	0.0409602	0.000875462	6	31914179	0.0096	1.626e-11
rs13266634	T	C	T	C	-0.059	-0.0235283	0.3991	0.403425	8	118184783	0.0221257	0.287605	8	118184783	0.0064	2.607e-20
rs13387347	C	T	C	T	0.0576	-0.00512144	0.4765	0.488993	2	169754846	0.0220091	0.815997	2	169754846	0.0064	1.966e-19
rs1563672	C	T	C	T	0.0362	0.0140809	0.5828	0.539074	16	88866957	0.0228084	0.536999	16	88866957	0.0065	2.519e-08
rs174566	G	A	G	A	-0.0503	-0.0493179	0.3055	0.392784	11	61592362	0.0224421	0.0279803	11	61592362	0.0073	7.116e-12
rs1799884	T	C	T	C	0.1166	-0.00902115	0.1827	0.175875	7	44229068	0.0284426	0.751115	7	44229068	0.0081	1.663e-47
rs1800629	A	G	A	G	0.0722	-0.176514	0.0681	0.0115653	6	31543031	0.100229	0.0782201	6	31543031	0.0123	4.945e-09
rs1870125	T	C	T	C	0.0355	0.0210199	0.6154	0.64989	2	219187901	0.0228327	0.357257	2	219187901	0.0064	3.631e-08
rs198851	G	T	G	T	0.0982	-0.0773093	0.9562	0.970557	6	26104632	0.0644404	0.230255	6	26104632	0.0152	1.06e-10
rs2223621	C	T	C	T	-0.0505	0.0283572	0.4888	0.517955	6	20621238	0.0226383	0.210344	6	20621238	0.0065	7.356e-15
rs2237897	T	C	T	C	-0.058	0.0205611	0.394	0.376292	11	2858546	0.022783	0.366803	11	2858546	0.0068	2.043e-17
rs2305196	A	G	A	G	-0.0374	0.0138854	0.5158	0.616229	10	71144324	0.0223662	0.534715	10	71144324	0.0063	3.066e-09
rs2305769	C	G	C	G	0.0537	-0.00470277	0.3383	0.339377	19	17264961	0.0238286	0.843548	19	17264961	0.0068	3.821e-15
rs241457	G	T	G	T	0.1438	0.183506	0.0205	0.00229593	6	32901421	0.218779	0.401599	6	32901421	0.0223	1.177e-10
rs2518489	A	G	A	G	0.0621	-0.0146756	0.4166	0.380118	1	158582426	0.0223839	0.512062	1	158582426	0.0063	9.016e-23
rs2632380	C	T	C	T	-0.0379	-0.00449886	0.5349	0.526092	2	169714350	0.0218416	0.836809	2	169714350	0.0063	1.379e-09
rs28376933	G	A	G	A	0.0666	-0.0700528	0.104	0.0894964	9	110529852	0.0387181	0.0704041	9	110529852	0.0104	1.374e-10
rs3093638	A	G	A	G	-0.0529	0.00303018	0.666	0.664048	1	25685484	0.0230708	0.895504	1	25685484	0.0066	1.187e-15
rs34046799	A	C	A	C	0.0704	-0.155271	0.122	0.0986998	6	32625442	0.038019	4.42614e-05	6	32625442	0.0097	2.919e-13
rs340515	T	G	T	G	-0.0655	-0.00820885	0.6161	0.537855	2	45188370	0.0220299	0.709429	2	45188370	0.0065	4.79e-24
rs34432089	A	G	A	G	-0.047	-0.0259232	0.3883	0.342575	8	42400823	0.0229001	0.257629	8	42400823	0.0064	3.132e-13
rs35591	G	C	G	C	0.0445	0.0209847	0.466	0.401436	16	16141810	0.0222579	0.345783	16	16141810	0.0063	1.243e-12
rs4147929	G	A	G	A	0.036	-0.00634955	0.6503	0.628748	19	1063443	0.0226544	0.779264	19	1063443	0.0065	3.675e-08
rs453922	C	T	C	T	0.0705	-0.00252844	0.3967	0.345752	17	76126607	0.0249814	0.919381	17	76126607	0.0067	1.57e-25
rs4565031	A	G	A	G	0.0376	-0.0385675	0.512	0.548093	4	145044759	0.0226062	0.0879973	4	145044759	0.0063	2.109e-09
rs4576508	C	T	C	T	-0.0367	-0.016343	0.6268	0.594453	9	22179676	0.0229011	0.475452	9	22179676	0.0065	1.661e-08
rs4737009	A	G	A	G	0.0698	0.00343299	0.5209	0.453284	8	41630405	0.0231478	0.8821	8	41630405	0.0062	4.313e-29
rs4947328	G	A	G	A	-0.041	-0.0226696	0.2831	0.29533	6	31561747	0.0238696	0.34225	6	31561747	0.0069	3.536e-09
rs507131	A	C	A	C	-0.0496	0.00568379	0.3986	0.460905	3	195789428	0.0219874	0.79602	3	195789428	0.0064	8.092e-15
rs540613	C	T	C	T	-0.0389	0.00431114	0.4015	0.455015	11	61680870	0.0223799	0.847245	11	61680870	0.0066	3.784e-09
rs550057	T	C	T	C	0.0668	0.00439594	0.2601	0.275509	9	136146597	0.0243763	0.856888	9	136146597	0.0071	5.551e-21
rs55791028	C	T	C	T	0.0375	-0.00224068	0.6554	0.686687	7	127204881	0.023444	0.923857	7	127204881	0.0066	1.528e-08
rs59616136	A	G	A	G	-0.0923	-0.00515033	0.3368	0.289138	19	17252041	0.0248638	0.835899	19	17252041	0.0067	6.887e-43
rs60724735	C	T	C	T	-0.1019	0.0165301	0.2318	0.209712	1	156297288	0.0268737	0.538487	1	156297288	0.0074	1.179e-43
rs6099616	C	T	C	T	0.0451	0.0209052	0.4417	0.496845	20	55990656	0.0221823	0.345973	20	55990656	0.0063	1.018e-12
rs61848342	C	T	C	T	0.0442	-0.00621205	0.4753	0.472873	10	12303813	0.0224406	0.781917	10	12303813	0.0063	1.596e-12
rs6597616	T	C	T	C	0.0587	0.00777866	0.2274	0.252183	9	136122826	0.0254325	0.759715	9	136122826	0.0076	1.317e-14
rs6602911	T	C	T	C	0.0399	-0.0256762	0.4196	0.445693	13	114547372	0.0222386	0.248263	13	114547372	0.0067	1.925e-09
rs6802714	T	C	T	C	0.0466	-0.0176539	0.6938	0.693258	3	195812220	0.0236823	0.456002	3	195812220	0.0068	7.19e-12
rs7115739	G	T	G	T	0.0655	-0.0317387	0.831	0.770393	11	61641717	0.026196	0.22567	11	61641717	0.0087	3.85e-14
rs7206953	C	T	C	T	-0.0418	-0.00967513	0.6116	0.615089	17	8166378	0.0223864	0.665604	17	8166378	0.0067	4.18e-10
rs72631429	T	C	T	C	0.0551	0.00586379	0.4755	0.478913	16	88829603	0.0227383	0.796499	16	88829603	0.0066	8.754e-17
rs72898974	T	C	T	C	-0.0612	0.0118851	0.1064	0.0912507	1	50975971	0.0376665	0.752355	1	50975971	0.0102	1.93e-09
rs7319456	T	C	T	C	-0.0398	0.0313862	0.5476	0.571622	13	113525619	0.0220865	0.155299	13	113525619	0.0064	5.904e-10
rs742761	T	C	T	C	-0.0515	-0.0348979	0.212	0.180561	6	39046655	0.0284804	0.22045	6	39046655	0.0077	2.534e-11
rs7507893	A	G	A	G	-0.044	0.0148086	0.2749	0.237975	19	46157860	0.0260558	0.569803	19	46157860	0.0071	5.542e-10
rs7685010	C	G	C	G	-0.0386	-0.0283921	0.3307	0.333039	4	110945590	0.0232248	0.221523	4	110945590	0.0067	8.625e-09
rs7981781	A	G	A	G	0.0354	-0.00835296	0.4586	0.467403	13	28499962	0.0223039	0.708028	13	28499962	0.0063	2.228e-08
rs8101428	C	T	C	T	0.0463	-0.00790289	0.5154	0.560908	19	46212952	0.0222923	0.722955	19	46212952	0.0064	4.491e-13
rs8111205	A	G	A	G	-0.0509	0.0114755	0.389	0.347635	19	17261447	0.0236216	0.627106	19	17261447	0.0066	1.983e-14
rs837763	T	C	T	C	0.0945	0.00344749	0.643	0.624758	16	88853729	0.022436	0.877879	16	88853729	0.0065	2.656e-48
rs855791	G	A	G	A	-0.0611	0.020982	0.4876	0.435044	22	37462936	0.0219405	0.338913	22	37462936	0.0062	9.109e-23
rs882020	T	C	T	C	0.0567	-0.00508652	0.15	0.141264	7	44178743	0.0313453	0.871091	7	44178743	0.0089	1.558e-10
rs9325432	C	T	C	T	0.0344	-0.0132608	0.4824	0.482939	3	195874107	0.0220523	0.547618	3	195874107	0.0063	4.893e-08
rs9376090	C	T	C	T	-0.0838	0.0105397	0.3246	0.346517	6	135411228	0.0229457	0.645994	6	135411228	0.0067	3.086e-36

## Sheet: Sheet14
Table S7. Estimates of Mendelian randomization analyses on metabolic biomarkers and lung cancer in East Asians.
ethnic	exposure	outcome	method	nsnp	OR	95% CI		p	fdr	Q	Q_pval	egger_intercept	egger_pval
East Asians	FPG	LC	IVW	93	0.898871	0.78303	1.03185	0.129881	0.283376	154.777	7.83867e-06
East Asians	FPG	LC	Weighted median	93	0.939343	0.797024	1.10708	0.455378	0.608159
East Asians	FPG	LC	Weighted mode	93	0.95961	0.782338	1.17705	0.69237	0.722473
East Asians	FPG	LC	MR-Egger	93	1.19414	0.861941	1.65437	0.286093	0.42914			-0.0146742	0.0963012
East Asians	HBA1C	LC	IVW	72	0.910728	0.820494	1.01088	0.0789843	0.224409	73.8451	0.322891
East Asians	HBA1C	LC	Weighted median	72	0.920236	0.796024	1.06383	0.261181	0.41789
East Asians	HBA1C	LC	Weighted mode	72	0.919256	0.736675	1.14709	0.456119	0.608159
East Asians	HBA1C	LC	MR-Egger	72	0.780694	0.551796	1.10454	0.162008	0.299092			0.00838778	0.410102
East Asians	HDL	LC	IVW	143	1.02918	0.93713	1.13027	0.547421	0.656905	216.313	4.66736e-05
East Asians	HDL	LC	Weighted median	143	1.03255	0.908875	1.17306	0.622629	0.679232
East Asians	HDL	LC	Weighted mode	143	1.04664	0.918116	1.19316	0.495279	0.625616
East Asians	HDL	LC	MR-Egger	143	1.01735	0.86192	1.20081	0.838859	0.838859			0.000709326	0.882004
East Asians	LDL	LC	IVW	132	0.799114	0.712048	0.896827	0.000138927	0.00111141	227.264	1.55212e-07
East Asians	LDL	LC	Weighted median	132	0.801606	0.692734	0.927589	0.00298545	0.0179127
East Asians	LDL	LC	Weighted mode	132	0.867745	0.759908	0.990886	0.0361536	0.123955
East Asians	LDL	LC	MR-Egger	132	0.840055	0.689301	1.02378	0.0841534	0.224409			-0.00382155	0.497731
East Asians	TC	LC	IVW	161	0.71342	0.638304	0.797375	2.699e-09	6.47761e-08	273.709	1.31164e-08
East Asians	TC	LC	Weighted median	161	0.904238	0.785402	1.04105	0.161424	0.299092
East Asians	TC	LC	Weighted mode	161	0.950307	0.787031	1.14746	0.596165	0.679232
East Asians	TC	LC	MR-Egger	161	0.718495	0.572282	0.902064	0.00440185	0.0211289			-0.00109938	0.85581
East Asians	TG	LC	IVW	116	0.701949	0.612509	0.804449	3.59877e-07	4.31853e-06	315.662	4.61038e-21
East Asians	TG	LC	Weighted median	116	0.88846	0.772274	1.02213	0.0981466	0.235552
East Asians	TG	LC	Weighted mode	116	0.920929	0.811123	1.0456	0.203513	0.34888
East Asians	TG	LC	MR-Egger	116	0.732305	0.57678	0.929768	0.0105336	0.0421346			-0.0033806	0.66029

## Sheet: Sheet7
Table S8. Genetic instrumental vairables used for HDL in Europeans.
outcome	SNP	effect_allele.exposure	other_allele.exposure	effect_allele.outcome	other_allele.outcome	beta.exposure	beta.outcome	eaf.exposure	eaf.outcome	pval.outcome	chr.outcome	pos.outcome	se.outcome	chr.exposure	pos.exposure	se.exposure	pval.exposure
Lung cancer	rs10028284	T	A	T	A	0.0158824	0.02008	0.176	0.180948	0.185599	4	89752913	0.015169	4	89752913	0.00180941	1.67e-18
Lung cancer	rs10045052	A	G	A	G	0.00964696	-0.00301	0.358	0.362791	0.806559	5	129123700	0.012291	5	129123700	0.00147094	5.44e-11
Lung cancer	rs10049088	T	C	T	C	0.0211283	0.004569	0.384	0.382838	0.702678	3	156797648	0.011969	3	156797648	0.00141853	3.58e-50
Lung cancer	rs1006218	A	G	A	G	-0.00812741	0.001577	0.429	0.437806	0.904155	10	129149586	0.013093	10	129149586	0.0014623	2.73e-08
Lung cancer	rs1007041	T	A	T	A	-0.010785	0.01503	0.465	0.45836	0.222531	17	66384554	0.012321	17	66384554	0.0014396	6.8e-14
Lung cancer	rs1007766	G	A	G	A	0.0117497	-0.002134	0.487	0.489557	0.855638	7	1034903	0.011732	7	1034903	0.0013918	3.12e-17
Lung cancer	rs10092538	C	G	C	G	-0.181401	0.035498	0.0168	0.015232	0.450094	8	19759670	0.047001	8	19759670	0.0055137	1e-200
Lung cancer	rs10093715	A	T	A	T	0.0115463	-0.001789	0.369	0.388165	0.891594	8	19991774	0.013124	8	19991774	0.00149701	1.23e-14
Lung cancer	rs10095103	T	C	T	C	0.0246206	0.021154	0.424	0.414708	0.0762469	8	9226095	0.011932	8	9226095	0.00153166	3.85e-58
Lung cancer	rs10099536	T	C	T	C	-0.026065	0.166733	0.0274	0.020381	0.000861247	8	72477332	0.050035	8	72477332	0.00439973	3.14e-09
Lung cancer	rs1012306	C	T	C	T	-0.0100538	-0.024707	0.442	0.4439	0.0363979	12	101888063	0.011808	12	101888063	0.00140054	7.05e-13
Lung cancer	rs1013338	A	C	A	C	-0.0123996	-0.010742	0.315	0.317202	0.4006	22	38974154	0.01278	22	38974154	0.00151553	2.8e-16
Lung cancer	rs10139231	G	A	G	A	0.00923356	0.009668	0.242	0.237404	0.48315	14	52575630	0.013786	14	52575630	0.00164096	1.83e-08
Lung cancer	rs10146690	A	G	A	G	-0.0116854	-0.035989	0.209	0.20636	0.0126836	14	79890456	0.014439	14	79890456	0.0017019	6.6e-12
Lung cancer	rs10163728	T	C	T	C	-0.0113529	0.002136	0.15	0.152424	0.894245	18	19048220	0.016066	18	19048220	0.00194854	5.66e-09
Lung cancer	rs10167297	A	T	A	T	0.0121784	0.017309	0.213	0.21942	0.223377	2	165409716	0.014216	2	165409716	0.00170888	1.03e-12
Lung cancer	rs1021094	T	C	T	C	0.00754015	-0.018029	0.492	0.46661	0.122457	8	13251758	0.011673	8	13251758	0.00137625	4.28e-08
Lung cancer	rs10218528	A	T	A	T	-0.00887135	0.006767	0.385	0.354089	0.582305	1	174447588	0.012304	1	174447588	0.00147212	1.68e-09
Lung cancer	rs10229792	A	G	A	G	-0.0118447	0.002117	0.362	0.36597	0.861334	7	116982907	0.012118	7	116982907	0.00145649	4.21e-16
Lung cancer	rs10242866	T	C	T	C	-0.02315	0.002764	0.393	0.398316	0.816952	7	17920613	0.01194	7	17920613	0.00141783	6.26e-60
Lung cancer	rs10247757	A	C	A	C	0.0152152	0.01195	0.111	0.114517	0.519795	7	79853447	0.018565	7	79853447	0.00220163	4.82e-12
Lung cancer	rs10250	T	G	T	G	0.00888804	0.003283	0.479	0.47809	0.794266	19	4101062	0.012588	19	4101062	0.00146228	1.22e-09
Lung cancer	rs10273527	T	G	T	G	0.0118801	0.00604	0.234	0.245279	0.662885	7	139036598	0.013856	7	139036598	0.00164368	4.91e-13
Lung cancer	rs1037117	A	G	A	G	0.0107171	0.004365	0.253	0.244525	0.752635	15	102068658	0.013851	15	102068658	0.001612	2.96e-11
Lung cancer	rs10400237	T	G	T	G	-0.013861	-0.0136	0.144	0.151204	0.410161	11	56177123	0.016513	11	56177123	0.00198728	3.06e-12
Lung cancer	rs10407439	A	G	A	G	0.0189451	0.011189	0.287	0.295387	0.40086	19	45341948	0.013319	19	45341948	0.00154289	1.17e-34
Lung cancer	rs10410910	G	T	G	T	0.00891656	0.002291	0.361	0.355554	0.853468	19	46205777	0.012406	19	46205777	0.00146803	1.25e-09
Lung cancer	rs1042521	A	G	A	G	0.0102063	-0.006452	0.499	0.50156	0.580696	20	56136536	0.01168	20	56136536	0.00137199	1.01e-13
Lung cancer	rs1043900	A	G	A	G	0.0192517	0.005795	0.208	0.199949	0.693679	1	230416744	0.014712	1	230416744	0.00170309	1.25e-29
Lung cancer	rs10444190	G	C	G	C	-0.00911364	0.00812	0.491	0.497865	0.485708	10	126375608	0.011647	10	126375608	0.00139304	6.06e-11
Lung cancer	rs1044527	G	C	G	C	-0.0103927	-0.011626	0.462	0.457804	0.320851	14	70833819	0.011712	14	70833819	0.00139373	8.87e-14
Lung cancer	rs10458643	A	G	A	G	-0.00848246	-0.014051	0.476	0.472175	0.243752	10	81152268	0.012054	10	81152268	0.00140931	1.76e-09
Lung cancer	rs1047891	A	C	A	C	-0.0164194	-0.001171	0.308	0.307487	0.927967	2	211540507	0.012952	2	211540507	0.00150676	1.19e-27
Lung cancer	rs10479001	T	C	T	C	0.0243148	0.03021	0.0421	0.044729	0.27141	5	131607721	0.027468	5	131607721	0.0034041	9.14e-13
Lung cancer	rs10497442	C	T	C	T	0.00867667	-0.002782	0.307	0.316267	0.823916	2	176436826	0.012503	2	176436826	0.0014872	5.4e-09
Lung cancer	rs10507274	C	T	C	T	0.0178584	-0.015949	0.061	0.062345	0.631593	12	117160976	0.033263	12	117160976	0.00289569	6.95e-10
Lung cancer	rs10510998	G	A	G	A	0.00929017	0.00881	0.438	0.458261	0.453972	3	70516421	0.011765	3	70516421	0.00141168	4.68e-11
Lung cancer	rs1051613	G	A	G	A	-0.0133651	0.000929	0.462	0.450748	0.938013	4	951179	0.011942	4	951179	0.00140571	1.95e-21
Lung cancer	rs10517530	C	T	C	T	0.00965891	0.004958	0.369	0.361463	0.681701	4	39788949	0.01209	4	39788949	0.001448	2.55e-11
Lung cancer	rs1054787	C	G	C	G	-0.0181091	0.024661	0.156	0.151514	0.138123	20	17600114	0.016631	20	17600114	0.0018985	1.45e-21
Lung cancer	rs10732370	C	T	C	T	0.0108713	0.022243	0.163	0.158999	0.156482	9	113247904	0.015697	9	113247904	0.00188523	8.09e-09
Lung cancer	rs10733608	T	G	T	G	0.0119209	0.008162	0.476	0.461006	0.485885	9	117148430	0.011713	9	117148430	0.00139187	1.08e-17
Lung cancer	rs10735127	G	A	G	A	0.00937456	0.026413	0.224	0.214877	0.0769929	15	70791915	0.014936	15	70791915	0.00165969	1.62e-08
Lung cancer	rs10749408	C	T	C	T	-0.0104895	0.007432	0.316	0.321548	0.554544	10	122967526	0.012576	10	122967526	0.00148842	1.82e-12
Lung cancer	rs10750325	A	G	A	G	-0.0124099	-0.008714	0.402	0.390809	0.477031	11	126331836	0.012255	11	126331836	0.00140796	1.21e-18
Lung cancer	rs10750766	C	A	C	A	0.0179201	-0.006711	0.29	0.294545	0.604905	11	65473798	0.012972	11	65473798	0.00152491	6.93e-32
Lung cancer	rs10753556	A	G	A	G	-0.019612	0.002013	0.126	0.131861	0.911558	1	23732762	0.01812	1	23732762	0.0020787	3.92e-21
Lung cancer	rs1075987	A	G	A	G	0.00894308	-0.02137	0.27	0.274217	0.100387	16	24794957	0.013007	16	24794957	0.00154647	7.34e-09
Lung cancer	rs1077015	T	G	T	G	0.00842575	0.002361	0.298	0.290763	0.85534	15	101901273	0.012948	15	101901273	0.0015366	4.17e-08
Lung cancer	rs10774579	C	T	C	T	-0.0148137	-0.005011	0.481	0.489323	0.668596	12	121405210	0.011705	12	121405210	0.00138075	7.46e-27
Lung cancer	rs10786114	C	T	C	T	-0.0229704	-0.000863	0.124	0.135849	0.961435	10	95309022	0.017856	10	95309022	0.00209605	6.02e-28
Lung cancer	rs10791660	A	C	A	C	-0.0128697	-0.003164	0.186	0.185928	0.833652	11	103871039	0.015066	11	103871039	0.00180394	9.73e-13
Lung cancer	rs10807201	A	C	A	C	0.00752538	0.006666	0.486	0.482932	0.568746	6	39095603	0.011696	6	39095603	0.00137633	4.56e-08
Lung cancer	rs1081105	C	A	C	A	-0.0669839	0.005311	0.0267	0.022659	0.897218	19	45412955	0.041111	19	45412955	0.00427204	2.09e-55
Lung cancer	rs10813952	G	A	G	A	-0.00860312	-0.003789	0.491	0.485797	0.746839	9	33128076	0.011738	9	33128076	0.00138921	5.91e-10
Lung cancer	rs10821953	A	T	A	T	0.00996355	-0.020711	0.403	0.401045	0.0844975	10	63828879	0.012005	10	63828879	0.00140456	1.31e-12
Lung cancer	rs10826337	A	G	A	G	-0.0117207	-0.008388	0.417	0.41654	0.480412	10	61409469	0.011887	10	61409469	0.00141311	1.09e-16
Lung cancer	rs10832835	C	A	C	A	-0.00796731	0.009842	0.492	0.512658	0.407731	11	2880009	0.011887	11	2880009	0.00139919	1.24e-08
Lung cancer	rs10838684	G	A	G	A	0.0419489	0.010991	0.311	0.313188	0.391782	11	47283862	0.012834	11	47283862	0.00150491	5.41e-171
Lung cancer	rs10840457	A	G	A	G	0.0082663	-0.006701	0.325	0.333318	0.58972	11	10675738	0.012427	11	10675738	0.00146756	1.77e-08
Lung cancer	rs10842703	T	A	T	A	-0.0122468	-0.007016	0.251	0.261751	0.599752	12	26456188	0.01337	12	26456188	0.00158489	1.1e-14
Lung cancer	rs10846601	T	C	T	C	0.0152518	0.019682	0.361	0.358272	0.105836	12	124585152	0.01217	12	124585152	0.00144432	4.57e-26
Lung cancer	rs10851699	T	C	T	C	-0.0125559	-0.036816	0.263	0.265877	0.00546071	15	61947866	0.01325	15	61947866	0.00155913	8.07e-16
Lung cancer	rs10853086	A	G	A	G	0.00892171	-0.005775	0.349	0.343263	0.638667	17	45006109	0.012299	17	45006109	0.00144704	7.03e-10
Lung cancer	rs10891054	A	C	A	C	0.0164975	0.00477	0.305	0.303486	0.707828	11	109966513	0.012727	11	109966513	0.00150561	6.13e-28
Lung cancer	rs10892870	G	A	G	A	0.0239826	0.000183	0.393	0.394566	0.987912	11	122517803	0.01211	11	122517803	0.00141459	1.81e-64
Lung cancer	rs10900829	A	G	A	G	-0.00831147	0.032264	0.409	0.405362	0.00671053	5	133848917	0.011902	5	133848917	0.0014151	4.27e-09
Lung cancer	rs10901854	C	T	C	T	-0.0112228	-0.000442	0.271	0.262956	0.973176	10	126733643	0.013151	10	126733643	0.00156332	7.03e-13
Lung cancer	rs10911505	C	T	C	T	-0.00881276	-0.002513	0.359	0.352779	0.839511	1	184049978	0.01241	1	184049978	0.00144326	1.02e-09
Lung cancer	rs10913570	A	C	A	C	0.0181662	0.014788	0.481	0.494795	0.2045	1	178523126	0.011654	1	178523126	0.00138062	1.53e-39
Lung cancer	rs10932536	C	T	C	T	0.00955066	0.002668	0.494	0.486087	0.819855	2	215369762	0.011716	2	215369762	0.00137848	4.26e-12
Lung cancer	rs10938398	A	G	A	G	-0.00978823	-0.014286	0.427	0.42243	0.231607	4	45186139	0.011942	4	45186139	0.00139378	2.17e-12
Lung cancer	rs10947506	G	A	G	A	0.0116291	-0.015953	0.433	0.429807	0.177578	6	34464881	0.011832	6	34464881	0.00139395	7.27e-17
Lung cancer	rs10955991	T	C	T	C	0.0196898	-0.008595	0.331	0.338814	0.490124	8	121867780	0.012455	8	121867780	0.00147976	2.13e-40
Lung cancer	rs10958704	G	A	G	A	-0.00942245	0.003912	0.402	0.406513	0.743444	8	38328302	0.011952	8	38328302	0.00140152	1.78e-11
Lung cancer	rs10961056	A	G	A	G	-0.00923985	0.030956	0.346	0.334162	0.0124542	9	13452771	0.012387	9	13452771	0.00146498	2.84e-10
Lung cancer	rs10971974	T	C	T	C	0.00932842	0.012778	0.446	0.443601	0.277519	9	34175780	0.011767	9	34175780	0.00139267	2.11e-11
Lung cancer	rs11029441	C	T	C	T	-0.0145358	0.007723	0.0848	0.081632	0.722636	11	26279145	0.021758	11	26279145	0.00254128	1.07e-08
Lung cancer	rs11031791	T	A	T	A	-0.0115235	-0.001405	0.394	0.386017	0.906231	11	32469729	0.011931	11	32469729	0.00140988	3e-16
Lung cancer	rs11033573	T	C	T	C	0.00905677	-0.014601	0.325	0.332845	0.240645	11	36383808	0.012444	11	36383808	0.00148747	1.14e-09
Lung cancer	rs11043221	C	A	C	A	0.00970887	-0.000266	0.284	0.284762	0.984048	12	122301044	0.013321	12	122301044	0.0015767	7.38e-10
Lung cancer	rs11045172	C	A	C	A	0.0265875	-0.017927	0.199	0.205908	0.225884	12	20470221	0.014803	12	20470221	0.00173495	5.23e-53
Lung cancer	rs1104608	C	G	C	G	-0.00837089	0.007747	0.425	0.419757	0.543135	16	73912588	0.01274	16	73912588	0.00144204	6.44e-09
Lung cancer	rs11068167	T	C	T	C	-0.0134854	-0.024611	0.0963	0.099623	0.218822	12	117175930	0.020014	12	117175930	0.0023697	1.26e-08
Lung cancer	rs1107850	A	G	A	G	-0.0132386	0.001088	0.485	0.498961	0.925803	2	20371772	0.011683	2	20371772	0.00138071	8.96e-22
Lung cancer	rs11081879	A	G	A	G	-0.00876972	-0.016567	0.469	0.476835	0.157899	18	19909866	0.011732	18	19909866	0.00140985	4.96e-10
Lung cancer	rs11086219	A	C	A	C	0.0141933	0.014588	0.262	0.25532	0.273071	20	46274848	0.01331	20	46274848	0.00158698	3.77e-19
Lung cancer	rs11086986	A	C	A	C	0.0271685	0.001356	0.0573	0.05446	0.95994	20	44533369	0.027005	20	44533369	0.0030068	1.63e-19
Lung cancer	rs11107116	T	G	T	G	-0.00981684	0.024627	0.221	0.226255	0.0819304	12	93978504	0.014157	12	93978504	0.00165477	2.98e-09
Lung cancer	rs11114042	G	A	G	A	-0.0111179	-0.01725	0.409	0.408731	0.153051	12	109124714	0.012073	12	109124714	0.00141915	4.72e-15
Lung cancer	rs11130245	A	T	A	T	0.0223294	-0.005368	0.0591	0.062352	0.837429	3	50238147	0.02616	3	50238147	0.00338612	4.27e-11
Lung cancer	rs111468986	G	A	G	A	-0.0164794	0.000508	0.0629	0.058745	0.984185	19	5198608	0.025622	19	5198608	0.00283241	5.95e-09
Lung cancer	rs11149803	G	C	G	C	0.0111756	0.013934	0.311	0.308706	0.278333	16	75195765	0.012853	16	75195765	0.0015077	1.24e-13
Lung cancer	rs111606268	C	T	C	T	0.0354667	0.020867	0.0266	0.029558	0.625286	15	58788234	0.042728	15	58788234	0.00437593	5.28e-16
Lung cancer	rs11161570	T	C	T	C	0.0090078	-0.000289	0.499	0.49735	0.980304	1	85721911	0.011687	1	85721911	0.00137593	5.88e-11
Lung cancer	rs111626678	T	C	T	C	-0.036565	0.019856	0.0267	0.021867	0.635081	8	19534698	0.041838	8	19534698	0.00433828	3.5e-17
Lung cancer	rs111648015	T	G	T	G	0.0601725	0.003126	0.0337	0.041338	0.922706	8	19724434	0.032215	8	19724434	0.00396965	6.69e-52
Lung cancer	rs11170538	C	T	C	T	-0.0156092	-0.00113	0.476	0.454761	0.925485	12	53796744	0.012078	12	53796744	0.00158256	6.01e-23
Lung cancer	rs11171739	C	T	C	T	0.0111703	-0.028963	0.422	0.413608	0.0161986	12	56470625	0.012046	12	56470625	0.00139418	1.13e-15
Lung cancer	rs111731678	A	T	A	T	-0.01308	0.008947	0.193	0.195383	0.552383	7	130418744	0.015058	7	130418744	0.00186053	2.06e-12
Lung cancer	rs11187206	G	C	G	C	0.0173021	-0.041177	0.115	0.117949	0.0261366	10	94659515	0.018514	10	94659515	0.00217347	1.71e-15
Lung cancer	rs111917980	A	G	A	G	0.0102527	0.015207	0.324	0.336062	0.218358	2	188276584	0.012355	2	188276584	0.00148404	4.89e-12
Lung cancer	rs11197783	T	A	T	A	0.0120878	-0.012542	0.426	0.429973	0.288838	10	118407116	0.011824	10	118407116	0.00140128	6.34e-18
Lung cancer	rs11201985	A	G	A	G	-0.00846769	-0.010669	0.453	0.44764	0.370962	10	88097795	0.011925	10	88097795	0.001409	1.86e-09
Lung cancer	rs11216020	C	G	C	G	0.013179	-0.020508	0.365	0.365122	0.0985973	11	116452961	0.012417	11	116452961	0.00146636	2.53e-19
Lung cancer	rs11229011	A	G	A	G	-0.0122196	-0.008167	0.14	0.133373	0.639125	11	57128136	0.017417	11	57128136	0.00200341	1.06e-09
Lung cancer	rs11229087	T	C	T	C	-0.0100565	-0.012137	0.272	0.275423	0.353497	11	57425699	0.013081	11	57425699	0.00154853	8.35e-11
Lung cancer	rs11237204	C	T	C	T	-0.011313	0.004145	0.229	0.233957	0.772081	11	77198233	0.014311	11	77198233	0.00169388	2.41e-11
Lung cancer	rs11249911	G	T	G	T	0.0106634	-0.002441	0.322	0.323621	0.844074	8	9109765	0.012413	8	9109765	0.0014702	4.08e-13
Lung cancer	rs112519623	A	G	A	G	-0.0382522	-0.098491	0.0159	0.015979	0.0660825	4	103184239	0.05359	4	103184239	0.00546306	2.52e-12
Lung cancer	rs11254464	C	T	C	T	0.0140662	0.01804	0.421	0.427405	0.133272	10	17265447	0.012016	10	17265447	0.00142002	3.93e-23
Lung cancer	rs1125673	T	C	T	C	0.00934234	-0.00205	0.39	0.39811	0.865676	16	68901772	0.012118	16	68901772	0.00144756	1.09e-10
Lung cancer	rs112659531	C	T	C	T	-0.0170911	0.003587	0.188	0.187845	0.810976	19	7238475	0.014998	19	7238475	0.00176238	3.08e-22
Lung cancer	rs1126930	C	G	C	G	-0.0294202	-0.057676	0.0339	0.034047	0.102656	12	49399132	0.035339	12	49399132	0.00382814	1.53e-14
Lung cancer	rs1128162	C	A	C	A	0.00954587	-0.007871	0.447	0.438567	0.506164	17	26721791	0.011839	17	26721791	0.00138896	6.3e-12
Lung cancer	rs113232777	C	T	C	T	0.0407135	-0.054059	0.0206	0.019664	0.226313	9	107686078	0.04468	9	107686078	0.00495038	1.96e-16
Lung cancer	rs113267781	A	G	A	G	-0.0107259	-0.008955	0.211	0.20087	0.548996	2	21039958	0.014944	2	21039958	0.00173467	6.28e-10
Lung cancer	rs113271699	A	C	A	C	0.0798163	-0.039558	0.0144	0.015417	0.438275	11	116650571	0.051036	11	116650571	0.00582721	1.06e-42
Lung cancer	rs113286621	A	G	A	G	0.167945	-0.000297	0.00991	0.01416	0.996157	16	56969016	0.061709	16	56969016	0.0073379	6.21e-116
Lung cancer	rs113329442	G	A	G	A	-0.00917482	0.018611	0.329	0.332864	0.134847	1	107539252	0.012447	1	107539252	0.00148731	6.88e-10
Lung cancer	rs113647163	A	G	A	G	0.0426624	0.011455	0.0356	0.036783	0.772807	9	107655596	0.039676	9	107655596	0.00393469	2.16e-27
Lung cancer	rs113855596	T	C	T	C	0.014597	-0.016364	0.321	0.331977	0.221828	17	38238725	0.013394	17	38238725	0.00157624	2.03e-20
Lung cancer	rs113953439	A	G	A	G	-0.0139381	-0.014739	0.175	0.174461	0.338577	14	100380290	0.015402	14	100380290	0.00182413	2.16e-14
Lung cancer	rs113990436	T	A	T	A	-0.0238977	0.05638	0.063	0.066588	0.0167336	9	107738270	0.023565	9	107738270	0.00285081	5.17e-17
Lung cancer	rs114053844	C	T	C	T	-0.0504968	-0.026617	0.0158	0.020241	0.609664	4	110465025	0.052133	4	110465025	0.00583984	5.29e-18
Lung cancer	rs1147348	G	C	G	C	-0.00973759	-0.000707	0.471	0.467082	0.954242	9	132214501	0.01233	9	132214501	0.00143893	1.31e-11
Lung cancer	rs1149619	G	C	G	C	-0.0108857	-0.041099	0.176	0.169902	0.00823481	11	76505002	0.015554	11	76505002	0.00189095	8.58e-09
Lung cancer	rs11521719	T	C	T	C	0.00959672	-0.028231	0.211	0.195448	0.0609235	9	88978487	0.015064	9	88978487	0.00170128	1.69e-08
Lung cancer	rs115464783	T	C	T	C	-0.0603886	-0.012146	0.0143	0.018947	0.841461	9	107654293	0.060723	9	107654293	0.00841833	7.31e-13
Lung cancer	rs11550348	A	G	A	G	-0.0278031	0.02413	0.118	0.115028	0.182993	19	46387344	0.018121	19	46387344	0.00212355	3.62e-39
Lung cancer	rs11574637	C	T	C	T	-0.0101233	-0.004099	0.169	0.177826	0.792906	16	31368874	0.015613	16	31368874	0.00182412	2.86e-08
Lung cancer	rs11587362	T	C	T	C	0.00925792	0.008645	0.365	0.374662	0.485104	1	22274691	0.012383	1	22274691	0.00145104	1.77e-10
Lung cancer	rs115912456	G	A	G	A	0.0287502	0.01035	0.0423	0.047413	0.724852	5	82815158	0.029404	5	82815158	0.00342512	4.7e-17
Lung cancer	rs116006942	A	G	A	G	-0.0247885	0.020276	0.0582	0.058899	0.431229	5	53405314	0.025761	5	53405314	0.00297508	7.95e-17
Lung cancer	rs116008080	A	G	A	G	0.0390065	0.051045	0.024	0.013948	0.285869	16	67254841	0.04783	16	67254841	0.00455576	1.11e-17
Lung cancer	rs11601507	A	C	A	C	-0.0188528	-0.003421	0.0702	0.064076	0.888844	11	5701074	0.024475	11	5701074	0.00308363	9.73e-10
Lung cancer	rs11619722	C	T	C	T	0.00921636	0.0055	0.298	0.301639	0.673611	13	27998600	0.013057	13	27998600	0.00150987	1.03e-09
Lung cancer	rs11630730	A	G	A	G	0.00860627	0.000597	0.483	0.483979	0.959609	15	67857846	0.011778	15	67857846	0.00140456	8.93e-10
Lung cancer	rs11639579	A	C	A	C	0.00812078	-0.006491	0.462	0.466368	0.612312	16	70700214	0.012809	16	70700214	0.00148325	4.38e-08
Lung cancer	rs116464992	T	C	T	C	-0.0316987	-0.070211	0.0185	0.021802	0.185857	1	182940161	0.053072	1	182940161	0.0056835	2.44e-08
Lung cancer	rs116537941	G	A	G	A	-0.0329763	-0.020598	0.0197	0.022001	0.698183	1	230259882	0.05312	1	230259882	0.00514111	1.42e-10
Lung cancer	rs116636690	A	G	A	G	0.0549747	-0.029795	0.0171	0.018385	0.503643	19	8421228	0.044552	19	8421228	0.00540666	2.76e-24
Lung cancer	rs1168124	C	T	C	T	-0.0122399	0.013136	0.337	0.326299	0.293867	1	63139730	0.012514	1	63139730	0.00148193	1.46e-16
Lung cancer	rs116843064	A	G	A	G	0.214779	-0.03	0.0198	0.02542	0.490565	19	8429323	0.043516	19	8429323	0.00494778	1e-200
Lung cancer	rs11684509	A	G	A	G	0.0181123	-0.027756	0.206	0.219162	0.0510036	2	227202252	0.014223	2	227202252	0.00169868	1.52e-26
Lung cancer	rs11688682	C	G	C	G	0.0177778	-0.013955	0.257	0.258263	0.32777	2	121347612	0.01426	2	121347612	0.00180355	6.39e-23
Lung cancer	rs11694828	A	G	A	G	0.0145721	0.011061	0.451	0.436813	0.365814	2	228565656	0.012231	2	228565656	0.00144206	5.25e-24
Lung cancer	rs117001569	G	C	G	C	0.0844613	0.058136	0.0108	0.011323	0.373447	8	19574920	0.065319	8	19574920	0.00697593	9.63e-34
Lung cancer	rs117040820	T	C	T	C	0.17221	-0.019522	0.0127	0.012646	0.766607	16	57005762	0.065771	16	57005762	0.00646155	1.72e-156
Lung cancer	rs11706926	A	G	A	G	-0.0126115	0.001973	0.448	0.457962	0.867246	3	36978647	0.011803	3	36978647	0.00139048	1.19e-19
Lung cancer	rs11708067	G	A	G	A	-0.0129598	0.034404	0.227	0.208898	0.0173291	3	123065778	0.014458	3	123065778	0.00163655	2.39e-15
Lung cancer	rs117107922	T	C	T	C	-0.0241112	-0.027912	0.0282	0.02972	0.453496	16	73067378	0.037236	16	73067378	0.00429515	1.98e-08
Lung cancer	rs117154602	A	C	A	C	-0.0739875	-0.020914	0.0426	0.04472	0.588488	16	57262059	0.038656	16	57262059	0.00378014	2.64e-85
Lung cancer	rs117186302	C	T	C	T	0.031244	0.038328	0.0224	0.02355	0.417297	11	61456420	0.047253	11	61456420	0.00494302	2.6e-10
Lung cancer	rs117254618	G	A	G	A	0.0841894	0.007084	0.017	0.019058	0.891356	16	56892818	0.051864	16	56892818	0.00556907	1.25e-51
Lung cancer	rs117310695	A	G	A	G	0.031172	-0.002278	0.0496	0.045498	0.947673	16	56089863	0.034717	16	56089863	0.0033457	1.2e-20
Lung cancer	rs117386336	T	G	T	G	0.0737328	-0.011671	0.0104	0.012003	0.843788	15	58568077	0.059227	15	58568077	0.00691955	1.64e-26
Lung cancer	rs11742162	C	T	C	T	-0.0101592	0.018183	0.338	0.341274	0.14366	5	112385510	0.012434	5	112385510	0.00147214	5.16e-12
Lung cancer	rs117471807	C	T	C	T	0.026313	0.042305	0.0331	0.031396	0.302458	12	6785945	0.041026	12	6785945	0.00406634	9.74e-11
Lung cancer	rs11751074	A	G	A	G	0.0235569	0.010614	0.0389	0.047941	0.688813	6	31518157	0.026504	6	31518157	0.00363853	9.53e-11
Lung cancer	rs117562200	C	G	C	G	-0.072724	-0.038855	0.0115	0.012026	0.502696	8	19937359	0.057971	8	19937359	0.00685093	2.53e-26
Lung cancer	rs11759230	C	A	C	A	-0.0173729	0.006403	0.342	0.349183	0.59942	6	109640321	0.01219	6	109640321	0.00145291	5.95e-33
Lung cancer	rs11762784	A	G	A	G	0.0299962	-0.000991	0.495	0.500661	0.933571	7	130424646	0.011889	7	130424646	0.00140741	8.59e-101
Lung cancer	rs117649635	G	C	G	C	-0.023684	-0.036954	0.054	0.062603	0.199559	7	74297908	0.028807	7	74297908	0.00326045	3.76e-13
Lung cancer	rs117665650	C	G	C	G	0.0143865	-0.000404	0.0995	0.110974	0.983799	9	82188040	0.0199	9	82188040	0.0023232	5.92e-10
Lung cancer	rs117688148	T	C	T	C	-0.019141	-0.003266	0.0448	0.04098	0.920872	14	74749376	0.032882	14	74749376	0.00342385	2.26e-08
Lung cancer	rs117739035	T	G	T	G	-0.0275813	0.051571	0.036	0.034925	0.240717	11	408174	0.043958	11	408174	0.00376447	2.36e-13
Lung cancer	rs117752662	G	C	G	C	0.021931	-0.003731	0.046	0.042411	0.929851	19	11347828	0.042381	19	11347828	0.00383507	1.07e-08
Lung cancer	rs117827582	A	T	A	T	0.0245308	0.024269	0.0289	0.028297	0.49755	16	12147506	0.035776	16	12147506	0.00409618	2.12e-09
Lung cancer	rs11783088	G	A	G	A	-0.0120541	-0.018014	0.25	0.262545	0.199838	8	6620392	0.014051	8	6620392	0.00162287	1.11e-13
Lung cancer	rs11795343	C	T	C	T	0.0101314	-0.003342	0.404	0.400942	0.778197	9	32523737	0.011867	9	32523737	0.00141153	7.09e-13
Lung cancer	rs118027010	T	C	T	C	0.0616304	0.051683	0.015	0.013135	0.433752	8	121857366	0.066024	8	121857366	0.00602393	1.44e-24
Lung cancer	rs118078695	A	G	A	G	0.128783	0.060093	0.0127	0.015277	0.394851	15	58686409	0.070626	15	58686409	0.00665486	1.97e-83
Lung cancer	rs118170661	A	G	A	G	0.0425036	0.122088	0.0119	0.016936	0.0583223	12	124056029	0.064485	12	124056029	0.00747998	1.33e-08
Lung cancer	rs11860050	A	C	A	C	0.00881567	0.014578	0.246	0.259749	0.285397	16	85997596	0.013646	16	85997596	0.00159041	2.97e-08
Lung cancer	rs11870735	T	C	T	C	-0.0156151	-0.030641	0.176	0.185056	0.042712	17	481604	0.01512	17	481604	0.00181389	7.39e-18
Lung cancer	rs11883967	A	C	A	C	-0.0107699	0.010741	0.338	0.331237	0.383782	2	66673862	0.012333	2	66673862	0.00146939	2.31e-13
Lung cancer	rs11900786	T	C	T	C	0.0126089	0.011806	0.131	0.131456	0.493568	2	158508271	0.017244	2	158508271	0.00208245	1.41e-09
Lung cancer	rs11985475	T	C	T	C	0.0124562	0.001447	0.413	0.414244	0.929537	8	25464656	0.016366	8	25464656	0.0017283	5.71e-13
Lung cancer	rs11986182	T	A	T	A	0.0644292	0.002797	0.165	0.169936	0.860308	8	19727447	0.015896	8	19727447	0.00187613	1e-200
Lung cancer	rs11986566	A	C	A	C	-0.0106032	0.000657	0.308	0.31231	0.961963	8	9014178	0.013767	8	9014178	0.00155914	1.04e-11
Lung cancer	rs12002937	T	G	T	G	-0.00883753	0.026733	0.29	0.281511	0.0424446	9	113841656	0.013175	9	113841656	0.00151896	5.95e-09
Lung cancer	rs12004282	T	C	T	C	-0.062701	0.050044	0.162	0.158815	0.0055723	9	107629058	0.018054	9	107629058	0.00194124	1e-200
Lung cancer	rs12023488	T	C	T	C	0.00977536	-0.014629	0.376	0.379375	0.227355	1	212498198	0.012118	1	212498198	0.00142625	7.19e-12
Lung cancer	rs12033257	G	A	G	A	0.00862025	0.009532	0.382	0.381726	0.444364	1	112318484	0.012462	1	112318484	0.00145669	3.26e-09
Lung cancer	rs12034991	G	A	G	A	-0.00945065	-0.011727	0.355	0.348005	0.340634	1	210145298	0.012306	1	210145298	0.00146489	1.11e-10
Lung cancer	rs12077210	T	C	T	C	-0.0180881	0.039861	0.0452	0.051656	0.134369	1	65894160	0.026626	1	65894160	0.00328586	3.7e-08
Lung cancer	rs12089815	G	A	G	A	-0.0077441	0.037275	0.463	0.457989	0.00175716	1	91189933	0.011915	1	91189933	0.00139468	2.81e-08
Lung cancer	rs12101186	G	A	G	A	-0.0130853	-0.01491	0.179	0.185526	0.343739	14	105308519	0.015748	14	105308519	0.00181265	5.24e-13
Lung cancer	rs12140153	T	G	T	G	0.019101	0.008146	0.0914	0.091123	0.721352	1	62579891	0.022841	1	62579891	0.00247539	1.2e-14
Lung cancer	rs12145217	T	A	T	A	-0.00813822	-0.008951	0.453	0.453038	0.444933	1	42863243	0.011718	1	42863243	0.00137988	3.68e-09
Lung cancer	rs12149263	T	C	T	C	0.0533652	-0.101331	0.0241	0.019413	0.0294912	16	56957517	0.046549	16	56957517	0.0046782	3.85e-30
Lung cancer	rs12163951	A	G	A	G	-0.0128147	0.009848	0.172	0.177743	0.551842	5	180216794	0.016551	5	180216794	0.00184683	3.96e-12
Lung cancer	rs12234017	G	A	G	A	0.0163739	0.000677	0.257	0.246542	0.960715	5	118711834	0.013744	5	118711834	0.00158234	4.28e-25
Lung cancer	rs12277181	A	G	A	G	-0.0238961	0.044079	0.0611	0.068594	0.0645673	11	116787320	0.023849	11	116787320	0.00289253	1.44e-16
Lung cancer	rs12321	C	G	C	G	0.00928305	-0.010005	0.43	0.427095	0.395311	22	29453193	0.011771	22	29453193	0.00139823	3.16e-11
Lung cancer	rs12324235	T	A	T	A	0.010938	-0.001802	0.25	0.2432	0.894767	15	57493092	0.013621	15	57493092	0.0016032	8.94e-12
Lung cancer	rs12344809	A	G	A	G	-0.00903706	0.012869	0.262	0.263062	0.336254	9	112533895	0.013383	9	112533895	0.0015861	1.21e-08
Lung cancer	rs12358424	G	T	G	T	-0.0256025	0.002979	0.0899	0.0884	0.888812	10	33641149	0.021307	10	33641149	0.00244639	1.25e-25
Lung cancer	rs12369179	T	C	T	C	-0.0317251	-0.019073	0.0826	0.079528	0.389585	12	122963550	0.022168	12	122963550	0.0024825	2.13e-37
Lung cancer	rs1240811	T	C	T	C	0.011396	-0.022741	0.309	0.322738	0.0721263	6	16818805	0.012646	6	16818805	0.00148576	1.72e-14
Lung cancer	rs12415055	G	A	G	A	-0.018222	0.004574	0.112	0.107647	0.804208	10	122869552	0.018452	10	122869552	0.00216262	3.58e-17
Lung cancer	rs12434356	C	A	C	A	0.00983956	-0.004647	0.48	0.473854	0.692814	14	75123374	0.011763	14	75123374	0.00139606	1.81e-12
Lung cancer	rs12439504	C	G	C	G	-0.00778365	-0.013348	0.443	0.439937	0.257256	15	58183410	0.011782	15	58183410	0.00139674	2.51e-08
Lung cancer	rs12444708	T	C	T	C	0.0805704	0.052455	0.125	0.12106	0.009161	16	56984482	0.020128	16	56984482	0.00216225	1e-200
Lung cancer	rs12447045	C	G	C	G	-0.0110569	-0.024761	0.259	0.25243	0.0640372	16	71914617	0.01337	16	71914617	0.00158745	3.28e-12
Lung cancer	rs12449758	G	A	G	A	-0.0113088	-0.004035	0.305	0.301593	0.754197	17	3884026	0.012888	17	3884026	0.00151466	8.25e-14
Lung cancer	rs12454712	C	T	C	T	0.0116847	0.021196	0.38	0.378756	0.106243	18	60845884	0.013122	18	60845884	0.00147798	2.66e-15
Lung cancer	rs12456328	T	C	T	C	-0.012399	-0.012138	0.137	0.138672	0.499006	18	46457096	0.017954	18	46457096	0.00212501	5.39e-09
Lung cancer	rs12478677	T	C	T	C	-0.0077619	-0.021405	0.425	0.439094	0.0708468	2	40602432	0.011849	2	40602432	0.00140996	3.69e-08
Lung cancer	rs12485478	G	A	G	A	-0.0536649	0.034217	0.0271	0.028751	0.310425	3	12351223	0.033733	3	12351223	0.00421086	3.35e-37
Lung cancer	rs12506484	T	C	T	C	-0.0140421	0.015238	0.091	0.092442	0.455025	4	38402147	0.020397	4	38402147	0.00239328	4.43e-09
Lung cancer	rs12523418	G	A	G	A	0.0117155	0.009464	0.32	0.334158	0.452146	5	141707225	0.012587	5	141707225	0.00149949	5.58e-15
Lung cancer	rs12524288	A	C	A	C	0.0211809	0.012034	0.0782	0.07854	0.603389	6	160943428	0.023163	6	160943428	0.00266125	1.73e-15
Lung cancer	rs12533197	G	T	G	T	-0.0154886	0.014979	0.443	0.453546	0.212064	7	36192606	0.012003	7	36192606	0.00140165	2.19e-28
Lung cancer	rs12545212	T	C	T	C	0.00977669	0.005855	0.204	0.198962	0.685979	8	9883923	0.014482	8	9883923	0.00171843	1.28e-08
Lung cancer	rs12549000	A	T	A	T	-0.0130514	-0.008502	0.109	0.120314	0.64406	8	118881908	0.0184	8	118881908	0.00222705	4.62e-09
Lung cancer	rs12574158	G	C	G	C	-0.0114	0.006653	0.131	0.1239	0.703055	11	117356276	0.017452	11	117356276	0.00202792	1.89e-08
Lung cancer	rs12575067	A	G	A	G	-0.0138407	-0.034977	0.152	0.153015	0.0417565	11	119065310	0.01718	11	119065310	0.00194293	1.05e-12
Lung cancer	rs12575459	A	G	A	G	0.0189899	-0.007096	0.0774	0.067726	0.764872	11	58162382	0.023725	11	58162382	0.00260777	3.29e-13
Lung cancer	rs12575636	G	T	G	T	-0.0120041	-0.022281	0.192	0.188852	0.138133	11	95311260	0.015026	11	95311260	0.00173733	4.86e-12
Lung cancer	rs12585801	A	G	A	G	0.0124621	-0.009619	0.149	0.151058	0.562825	13	81393264	0.016623	13	81393264	0.00195403	1.8e-10
Lung cancer	rs12597511	T	C	T	C	0.0098769	-0.023102	0.365	0.37549	0.056579	16	31145219	0.012117	16	31145219	0.00144414	7.96e-12
Lung cancer	rs12609461	A	C	A	C	0.0157891	-0.005882	0.317	0.318809	0.648134	19	47581464	0.012889	19	47581464	0.00149742	5.4e-26
Lung cancer	rs12624640	A	G	A	G	-0.0179233	-0.016933	0.429	0.429524	0.154274	20	32952125	0.011887	20	32952125	0.00141817	1.3e-36
Lung cancer	rs12639747	T	C	T	C	0.0293333	0.010184	0.0357	0.032552	0.754141	4	100493242	0.032518	4	100493242	0.00369367	2e-15
Lung cancer	rs12647866	C	T	C	T	0.0133599	0.012772	0.124	0.126005	0.470661	4	145708686	0.017705	4	145708686	0.0021457	4.77e-10
Lung cancer	rs12650033	G	A	G	A	0.00957125	-0.012737	0.251	0.257595	0.340759	4	148987187	0.01337	4	148987187	0.00159682	2.05e-09
Lung cancer	rs12650112	T	C	T	C	0.0114706	0.022182	0.36	0.365813	0.0673158	4	99788480	0.012124	4	99788480	0.00144422	1.98e-15
Lung cancer	rs12692596	T	C	T	C	-0.0090446	0.008811	0.367	0.367294	0.468232	2	161265910	0.012146	2	161265910	0.00142968	2.51e-10
Lung cancer	rs12721078	A	C	A	C	0.0928966	-0.033216	0.0336	0.034967	0.285924	11	116699395	0.031127	11	116699395	0.00379968	5.22e-132
Lung cancer	rs12774026	A	C	A	C	-0.0347995	0.06312	0.014	0.013931	0.295077	10	46100529	0.060284	10	46100529	0.00635488	4.35e-08
Lung cancer	rs12774848	C	T	C	T	-0.00926312	-0.010272	0.35	0.349869	0.409038	10	71932436	0.012442	10	71932436	0.00145861	2.14e-10
Lung cancer	rs12794995	A	G	A	G	0.0115744	0.005511	0.258	0.255951	0.685017	11	67372946	0.013586	11	67372946	0.00158148	2.5e-13
Lung cancer	rs12832859	T	C	T	C	0.0458101	0.042827	0.133	0.142465	0.0177786	12	125372916	0.018069	12	125372916	0.00206597	6.17e-109
Lung cancer	rs12888955	G	A	G	A	-0.0130983	0.017552	0.346	0.341926	0.152694	14	103256877	0.012274	14	103256877	0.00144429	1.2e-19
Lung cancer	rs12904537	G	T	G	T	-0.0158617	0.003536	0.497	0.522514	0.773785	15	63379726	0.012301	15	63379726	0.00142874	1.23e-28
Lung cancer	rs12905076	C	T	C	T	-0.0213728	-0.005084	0.136	0.140622	0.768131	15	58805243	0.017243	15	58805243	0.00202762	5.6e-26
Lung cancer	rs12912371	C	T	C	T	-0.0508829	-0.047507	0.119	0.115177	0.0100244	15	58654491	0.01845	15	58654491	0.0021733	3.17e-121
Lung cancer	rs12919094	G	A	G	A	0.00930601	-0.03192	0.431	0.440491	0.0065484	16	69843357	0.01174	16	69843357	0.001412	4.38e-11
Lung cancer	rs12920974	T	G	T	G	-0.136425	0.016254	0.285	0.291413	0.227976	16	56993025	0.013482	16	56993025	0.00153065	1e-200
Lung cancer	rs12928099	A	C	A	C	0.0181148	0.012635	0.297	0.306505	0.333516	16	15150505	0.013065	16	15150505	0.00151748	7.55e-33
Lung cancer	rs12931143	C	T	C	T	-0.0120075	-0.003655	0.478	0.471716	0.758858	16	88006065	0.011907	16	88006065	0.00143819	6.88e-17
Lung cancer	rs12941370	G	A	G	A	-0.00833979	-0.015538	0.413	0.419115	0.190509	17	61604736	0.01187	17	61604736	0.00141601	3.87e-09
Lung cancer	rs12944649	G	A	G	A	-0.0105373	0.020942	0.191	0.184498	0.171554	17	7492228	0.015317	17	7492228	0.00175569	1.95e-09
Lung cancer	rs12971067	C	G	C	G	-0.00846518	0.009279	0.304	0.296141	0.472478	18	42606024	0.012915	18	42606024	0.00150599	1.9e-08
Lung cancer	rs12972156	G	C	G	C	-0.06209	-0.045884	0.147	0.15192	0.00727545	19	45387459	0.017096	19	45387459	0.00197721	1e-200
Lung cancer	rs12975319	A	G	A	G	-0.0153128	0.005885	0.305	0.314014	0.651134	19	3414088	0.013014	19	3414088	0.00152339	9.02e-24
Lung cancer	rs12981222	T	C	T	C	-0.0135843	-0.008143	0.138	0.129182	0.63249	19	56154339	0.017027	19	56154339	0.00199503	9.82e-12
Lung cancer	rs12984037	T	C	T	C	0.0163733	0.009653	0.403	0.405368	0.417227	19	11267757	0.011899	19	11267757	0.001423	1.23e-30
Lung cancer	rs12997031	A	G	A	G	-0.00809155	-0.011617	0.424	0.411132	0.330868	2	50689260	0.011947	2	50689260	0.00140523	8.5e-09
Lung cancer	rs12998038	T	C	T	C	0.0100034	-0.014415	0.256	0.25255	0.291624	2	42602387	0.013669	2	42602387	0.00160702	4.82e-10
Lung cancer	rs13005431	C	T	C	T	-0.00813641	-0.000907	0.366	0.350985	0.940833	2	178121112	0.012222	2	178121112	0.00143145	1.32e-08
Lung cancer	rs13056230	T	C	T	C	-0.00845169	0.029808	0.417	0.406906	0.0131906	22	48874310	0.012026	22	48874310	0.00139478	1.37e-09
Lung cancer	rs13082076	C	T	C	T	0.0122004	-0.030523	0.296	0.297854	0.0173295	3	152085277	0.012827	3	152085277	0.00150963	6.39e-16
Lung cancer	rs13107325	T	C	T	C	-0.0827466	0.057251	0.0639	0.059919	0.0119074	4	103188709	0.022765	4	103188709	0.00277092	6.04e-196
Lung cancer	rs13134992	C	T	C	T	-0.00896661	-0.015366	0.415	0.425538	0.196081	4	146393096	0.011886	4	146393096	0.00142172	2.85e-10
Lung cancer	rs1317055	T	C	T	C	-0.00864048	0.014048	0.463	0.481983	0.228833	12	71419762	0.011674	12	71419762	0.00138617	4.57e-10
Lung cancer	rs13178930	G	A	G	A	-0.00855679	-0.002353	0.312	0.30949	0.852226	5	144490411	0.012629	5	144490411	0.00150263	1.24e-08
Lung cancer	rs13226502	T	C	T	C	0.0105448	0.048662	0.177	0.172502	0.00150108	7	100506381	0.015329	7	100506381	0.00181331	6.06e-09
Lung cancer	rs13273592	C	T	C	T	-0.0195252	0.007579	0.279	0.273717	0.566253	8	126645810	0.013214	8	126645810	0.00152786	2.14e-37
Lung cancer	rs1327548	A	G	A	G	0.00965243	-0.008805	0.228	0.227427	0.529901	10	112652873	0.014017	10	112652873	0.00166507	6.75e-09
Lung cancer	rs1330145	G	T	G	T	-0.00897559	-0.00156	0.488	0.504508	0.89446	9	110467582	0.011757	9	110467582	0.00138191	8.3e-11
Lung cancer	rs13303368	G	C	G	C	0.0110648	-0.023984	0.409	0.404984	0.108958	1	914852	0.014963	1	914852	0.00152652	4.22e-13
Lung cancer	rs13379043	C	T	C	T	0.0187991	0.015204	0.271	0.27083	0.269125	14	74250126	0.013759	14	74250126	0.00155787	1.57e-33
Lung cancer	rs1338668	A	G	A	G	0.015197	-0.002139	0.412	0.412378	0.856245	6	116394809	0.011808	6	116394809	0.00140372	2.59e-27
Lung cancer	rs13389219	T	C	T	C	0.0290173	-0.018372	0.4	0.413657	0.123676	2	165528876	0.011934	2	165528876	0.00140455	8.02e-95
Lung cancer	rs13432533	G	A	G	A	0.00885955	-0.00548	0.465	0.475957	0.6418	2	26571411	0.01178	2	26571411	0.00138626	1.65e-10
Lung cancer	rs13432743	G	A	G	A	-0.0126994	-0.017183	0.1	0.095057	0.385099	2	25069392	0.019783	2	25069392	0.00231034	3.87e-08
Lung cancer	rs137929115	T	C	T	C	0.0370684	0.075251	0.0136	0.017089	0.20493	12	123220379	0.059363	12	123220379	0.00620384	2.3e-09
Lung cancer	rs137967290	A	G	A	G	0.0802305	-0.089249	0.0175	0.015391	0.0933546	9	107666614	0.053189	9	107666614	0.00542309	1.6e-49
Lung cancer	rs138122475	A	G	A	G	-0.0347413	-0.05381	0.0138	0.016755	0.41237	12	125622808	0.065644	12	125622808	0.00635934	4.68e-08
Lung cancer	rs138354839	A	C	A	C	-0.0623005	-0.020964	0.0112	0.011114	0.75689	5	180416174	0.067721	5	180416174	0.00810901	1.56e-14
Lung cancer	rs138436155	C	G	C	G	-0.0410517	-0.05877	0.034	0.028015	0.19264	12	123285110	0.04511	12	123285110	0.00410726	1.6e-23
Lung cancer	rs138850155	G	A	G	A	0.0236765	-0.073403	0.0343	0.034289	0.0408965	4	1342113	0.035901	4	1342113	0.00395134	2.07e-09
Lung cancer	rs139037735	T	C	T	C	-0.0193037	0.014902	0.0454	0.048768	0.580776	19	33805258	0.026984	19	33805258	0.0032609	3.22e-09
Lung cancer	rs139473010	A	C	A	C	0.0387672	-0.044003	0.0257	0.023081	0.3115	19	8416806	0.043478	19	8416806	0.00448479	5.42e-18
Lung cancer	rs139580320	C	A	C	A	-0.0261948	0.024495	0.0297	0.046023	0.45132	16	4739246	0.032521	16	4739246	0.00413666	2.41e-10
Lung cancer	rs139752533	T	C	T	C	0.0531019	0.109252	0.00668	0.011489	0.124434	12	112820335	0.071108	12	112820335	0.00931954	1.21e-08
Lung cancer	rs139828053	C	T	C	T	-0.0298496	0.025186	0.0275	0.025049	0.558551	3	195298892	0.043054	3	195298892	0.00426705	2.65e-12
Lung cancer	rs140064750	C	T	C	T	-0.044805	0.001119	0.0214	0.027194	0.97985	8	19906156	0.044297	8	19906156	0.00504254	6.37e-19
Lung cancer	rs140133389	C	G	C	G	-0.0785919	-0.001679	0.0414	0.041776	0.959855	16	56963438	0.033361	16	56963438	0.00357477	3.99e-107
Lung cancer	rs140147	A	G	A	G	-0.0085456	-0.019986	0.368	0.356531	0.0994983	22	30184599	0.012133	22	30184599	0.00144653	3.47e-09
Lung cancer	rs1403774	G	T	G	T	-0.00811677	0.01928	0.351	0.352061	0.115485	3	107479754	0.012249	3	107479754	0.00143841	1.67e-08
Lung cancer	rs140664623	T	G	T	G	0.0276178	-0.025477	0.0246	0.028638	0.532517	14	52321987	0.040817	14	52321987	0.00464329	2.72e-09
Lung cancer	rs140801028	G	C	G	C	0.0567681	0.115621	0.0128	0.010809	0.0597513	8	19731858	0.061415	8	19731858	0.00629486	1.91e-19
Lung cancer	rs141102226	T	A	T	A	0.0315516	0.08137	0.0166	0.01056	0.177166	2	162992004	0.060295	2	162992004	0.00552879	1.15e-08
Lung cancer	rs141148474	C	A	C	A	0.0147562	-0.008135	0.103	0.111517	0.675761	3	66291685	0.019449	3	66291685	0.00230186	1.45e-10
Lung cancer	rs1412234	C	T	C	T	-0.0125588	-0.014432	0.32	0.315232	0.257459	9	28410683	0.012744	9	28410683	0.00148344	2.54e-17
Lung cancer	rs141368382	G	A	G	A	0.00956576	-0.002306	0.296	0.293845	0.870991	19	7160952	0.014201	19	7160952	0.00161142	2.92e-09
Lung cancer	rs142187704	C	T	C	T	0.107921	0.063582	0.00748	0.012172	0.332168	15	58611016	0.065565	15	58611016	0.00877254	8.82e-35
Lung cancer	rs142449754	T	C	T	C	-0.018916	0.021278	0.249	0.250712	0.113295	6	41986427	0.013437	6	41986427	0.00158275	6.39e-33
Lung cancer	rs1425485	T	C	T	C	0.0185608	-0.001684	0.228	0.236179	0.902612	4	157681890	0.013761	4	157681890	0.00164077	1.14e-29
Lung cancer	rs142629567	G	C	G	C	0.0161708	-0.022995	0.0764	0.075759	0.316755	1	61685540	0.022969	1	61685540	0.00258796	4.14e-10
Lung cancer	rs143134446	T	C	T	C	-0.0836818	-0.005945	0.0425	0.048338	0.838185	16	56802367	0.029112	16	56802367	0.00349237	7.04e-127
Lung cancer	rs143395086	G	T	G	T	0.0781146	-0.02765	0.0092	0.013848	0.649992	9	107654388	0.060933	9	107654388	0.00754962	4.33e-25
Lung cancer	rs143536929	C	T	C	T	-0.0182089	0.035369	0.0509	0.054959	0.241628	1	230870604	0.030206	1	230870604	0.00325339	2.18e-08
Lung cancer	rs143546063	A	G	A	G	0.010802	-0.002233	0.17	0.171767	0.887756	4	103336344	0.015817	4	103336344	0.0018336	3.84e-09
Lung cancer	rs143602490	T	A	T	A	-0.0361769	-0.030119	0.0199	0.021558	0.553863	20	44010127	0.050878	20	44010127	0.00521946	4.17e-12
Lung cancer	rs143786003	A	C	A	C	-0.0356198	0.020203	0.0324	0.0308	0.564878	12	124695007	0.035099	12	124695007	0.00396339	2.54e-19
Lung cancer	rs143858063	G	C	G	C	-0.0274608	-0.013991	0.0384	0.039922	0.676097	9	107482096	0.033489	9	107482096	0.0037593	2.78e-13
Lung cancer	rs1438588	A	G	A	G	0.0117196	-0.005706	0.367	0.362497	0.638137	5	153444950	0.012133	5	153444950	0.00143526	3.2e-16
Lung cancer	rs144317085	T	A	T	A	-0.0273479	-0.031092	0.0379	0.036381	0.364315	4	105806108	0.034273	4	105806108	0.00364714	6.46e-14
Lung cancer	rs144351842	T	G	T	G	0.0265832	-0.008267	0.0286	0.028103	0.805947	13	45568590	0.033653	13	45568590	0.00414435	1.41e-10
Lung cancer	rs144420579	G	T	G	T	-0.0294618	0.023625	0.0272	0.025229	0.542078	18	47568714	0.038751	18	47568714	0.00433484	1.07e-11
Lung cancer	rs144488242	G	C	G	C	0.0246641	0.037998	0.0333	0.029006	0.386587	16	81550692	0.043887	16	81550692	0.00411356	2.02e-09
Lung cancer	rs145347194	C	T	C	T	0.0905527	-0.032113	0.0889	0.061826	0.283641	15	58670135	0.029951	15	58670135	0.00255628	1e-200
Lung cancer	rs145347753	A	G	A	G	-0.0706475	0.014759	0.00998	0.011136	0.859803	15	58641893	0.083563	15	58641893	0.00791077	4.24e-19
Lung cancer	rs145521244	A	G	A	G	-0.0569285	0.027943	0.0318	0.028184	0.525814	15	58679447	0.044046	15	58679447	0.00418821	4.43e-42
Lung cancer	rs145904381	C	T	C	T	0.0508605	-0.062	0.0125	0.016619	0.2909	1	151017991	0.058704	1	151017991	0.00641839	2.3e-15
Lung cancer	rs145990683	A	G	A	G	0.0629345	-0.027196	0.00855	0.012738	0.649461	11	116721465	0.059835	11	116721465	0.00773464	4.06e-16
Lung cancer	rs146182298	T	C	T	C	-0.0222312	-0.044956	0.0385	0.039555	0.138959	14	52531408	0.030383	14	52531408	0.00359318	6.13e-10
Lung cancer	rs146203232	T	C	T	C	-0.0281158	0.006897	0.0724	0.061051	0.778363	6	160521885	0.024504	6	160521885	0.00267222	6.88e-26
Lung cancer	rs146828936	A	C	A	C	-0.0379668	-0.036279	0.0147	0.015371	0.62391	19	45519144	0.073991	19	45519144	0.00666041	1.2e-08
Lung cancer	rs1469024	C	T	C	T	-0.00812303	0.009623	0.36	0.360685	0.431176	19	18384544	0.012225	19	18384544	0.00143822	1.62e-08
Lung cancer	rs147146149	G	C	G	C	-0.062384	0.026361	0.0134	0.015035	0.633545	15	58743495	0.055295	15	58743495	0.00615518	3.86e-24
Lung cancer	rs147294109	T	C	T	C	-0.033279	-0.024287	0.0246	0.026737	0.529662	14	105172807	0.038642	14	105172807	0.00454539	2.45e-13
Lung cancer	rs1473247	C	T	C	T	0.0116636	0.000699	0.254	0.258306	0.957745	5	158603571	0.013185	5	158603571	0.00156903	1.06e-13
Lung cancer	rs147464145	T	C	T	C	0.179866	0.002611	0.0113	0.01141	0.965057	16	56988503	0.05961	16	56988503	0.00665054	4.34e-161
Lung cancer	rs147649176	A	C	A	C	-0.0816057	0.05168	0.0161	0.021906	0.23934	8	19941197	0.043922	8	19941197	0.00564305	2.13e-47
Lung cancer	rs147981159	A	G	A	G	-0.023118	-0.071386	0.037	0.028572	0.0633306	11	61824298	0.038445	11	61824298	0.00380618	1.25e-09
Lung cancer	rs147983247	A	G	A	G	-0.0478491	-0.089302	0.00975	0.012239	0.149088	15	58660791	0.061897	15	58660791	0.00772145	5.76e-10
Lung cancer	rs148048657	A	G	A	G	-0.0302148	-0.018408	0.0236	0.020008	0.740433	8	19774005	0.055565	8	19774005	0.00487614	5.77e-10
Lung cancer	rs148078602	T	C	T	C	-0.035526	0.037017	0.0123	0.01006	0.5404	12	132466836	0.060464	12	132466836	0.00623598	1.22e-08
Lung cancer	rs148433005	T	C	T	C	-0.015308	0.026242	0.0696	0.072643	0.257559	1	31533632	0.023179	1	31533632	0.00276253	3e-08
Lung cancer	rs148654281	G	A	G	A	0.0251012	-0.000387	0.0243	0.026274	0.991965	1	94085147	0.038407	1	94085147	0.00453209	3.05e-08
Lung cancer	rs150456469	T	C	T	C	0.0203642	0.012049	0.0478	0.05491	0.664984	11	64731498	0.027824	11	64731498	0.00329304	6.25e-10
Lung cancer	rs150497606	A	G	A	G	0.0189799	-0.042446	0.0471	0.049979	0.136175	17	55466426	0.028483	17	55466426	0.00326373	6.05e-09
Lung cancer	rs151115377	A	G	A	G	0.0525485	-0.004492	0.0179	0.020039	0.92199	18	46379538	0.045874	18	46379538	0.00526738	1.94e-23
Lung cancer	rs151235402	T	C	T	C	-0.0676011	0.010521	0.0167	0.020305	0.834054	20	569164	0.05022	20	569164	0.00553802	2.86e-34
Lung cancer	rs1516725	T	C	T	C	-0.0300388	0.019606	0.134	0.140412	0.254318	3	185824004	0.017199	3	185824004	0.00204187	5.45e-49
Lung cancer	rs1518166	G	A	G	A	0.0114137	-0.003038	0.379	0.375994	0.801427	18	40705900	0.012079	18	40705900	0.0014278	1.31e-15
Lung cancer	rs151912	A	T	A	T	-0.00891459	-0.005331	0.411	0.405688	0.656876	5	57607142	0.012001	5	57607142	0.00142484	3.94e-10
Lung cancer	rs1534696	C	A	C	A	-0.0158296	0.018942	0.448	0.442493	0.12225	7	26397239	0.012257	7	26397239	0.00141952	7.05e-29
Lung cancer	rs1534966	G	A	G	A	0.00771463	-0.011228	0.465	0.467529	0.336692	20	36837296	0.011687	20	36837296	0.00138329	2.45e-08
Lung cancer	rs1537465	C	T	C	T	0.00804892	0.022118	0.43	0.423356	0.0670576	13	52093119	0.012078	13	52093119	0.00139095	7.18e-09
Lung cancer	rs1541290	G	A	G	A	-0.00943774	0.015238	0.487	0.496793	0.192847	21	43718483	0.011701	21	43718483	0.00137316	6.29e-12
Lung cancer	rs157936	G	T	G	T	0.012681	0.001546	0.305	0.312773	0.909754	7	130585623	0.013637	7	130585623	0.00150971	4.48e-17
Lung cancer	rs158481	A	C	A	C	-0.0192232	0.005214	0.297	0.301509	0.69284	16	57075253	0.013199	16	57075253	0.00151065	4.29e-37
Lung cancer	rs1620509	T	A	T	A	-0.00852856	0.008636	0.415	0.40831	0.468863	4	57946388	0.011923	4	57946388	0.00139704	1.03e-09
Lung cancer	rs1637252	C	A	C	A	0.00878365	0.001173	0.471	0.470655	0.921729	7	101736163	0.011935	7	101736163	0.00140819	4.44e-10
Lung cancer	rs1650527	T	C	T	C	-0.0206524	-0.045597	0.228	0.225515	0.000994871	5	158022724	0.013851	5	158022724	0.00164361	3.28e-36
Lung cancer	rs1664781	G	A	G	A	0.0144373	0.019676	0.312	0.310169	0.121422	5	53276301	0.012704	5	53276301	0.00148264	2.08e-22
Lung cancer	rs1666658	C	T	C	T	-0.00944922	-0.001978	0.406	0.41502	0.869675	11	121801129	0.012054	11	121801129	0.0014073	1.89e-11
Lung cancer	rs1672867	A	G	A	G	-0.132594	0.039657	0.0168	0.049413	0.346432	16	57071114	0.04212	16	57071114	0.00563065	1.3e-122
Lung cancer	rs16909263	C	T	C	T	0.0112853	0.003726	0.148	0.155316	0.815294	8	82414690	0.015951	8	82414690	0.00196336	9.03e-09
Lung cancer	rs16934748	C	T	C	T	-0.0135819	0.018334	0.147	0.142098	0.26931	10	33970319	0.016597	10	33970319	0.00194037	2.57e-12
Lung cancer	rs16940262	C	T	C	T	0.019376	-0.029972	0.497	0.510378	0.0906843	15	58717428	0.017716	15	58717428	0.00205512	4.17e-21
Lung cancer	rs16944277	C	T	C	T	-0.0133515	-0.02568	0.0853	0.080672	0.219967	12	114878087	0.020936	12	114878087	0.00244684	4.85e-08
Lung cancer	rs1697233	T	A	T	A	-0.00854333	-0.005934	0.354	0.363192	0.625309	12	67678739	0.012152	12	67678739	0.00145168	3.98e-09
Lung cancer	rs17008972	A	G	A	G	0.0118029	0.013559	0.128	0.131586	0.437085	3	71756272	0.017447	3	71756272	0.00205893	9.89e-09
Lung cancer	rs17036160	T	C	T	C	0.0176334	-0.022995	0.123	0.119637	0.20708	3	12329783	0.018226	3	12329783	0.00209607	4.01e-17
Lung cancer	rs17049712	T	C	T	C	-0.0120282	0.004584	0.295	0.295784	0.720958	2	58961136	0.012834	2	58961136	0.00151647	2.16e-15
Lung cancer	rs17066842	A	G	A	G	0.0240427	0.036169	0.0417	0.042851	0.241317	18	58040624	0.030869	18	58040624	0.00348494	5.24e-12
Lung cancer	rs17110109	C	T	C	T	0.00813037	0.012964	0.385	0.379399	0.284925	12	54668908	0.012124	12	54668908	0.00142687	1.21e-08
Lung cancer	rs17150170	G	A	G	A	-0.0320658	-0.032142	0.0172	0.016532	0.462722	8	9368012	0.043768	8	9368012	0.0055127	6e-09
Lung cancer	rs17193211	T	C	T	C	0.0171882	-0.006559	0.0669	0.068696	0.781176	21	38885506	0.023613	21	38885506	0.00282626	1.19e-09
Lung cancer	rs17269439	A	C	A	C	-0.0298549	0.043403	0.0313	0.029639	0.337191	15	59063144	0.045225	15	59063144	0.00402288	1.16e-13
Lung cancer	rs1728180	T	C	T	C	0.0188702	0.025974	0.0485	0.054804	0.352401	17	41675445	0.027931	17	41675445	0.00330352	1.12e-08
Lung cancer	rs17319046	G	T	G	T	0.0202156	-0.006618	0.0675	0.06661	0.793752	8	126350794	0.025314	8	126350794	0.00285391	1.41e-12
Lung cancer	rs17326656	T	G	T	G	-0.0162522	-0.000586	0.231	0.23066	0.966803	2	48962291	0.01408	2	48962291	0.00164376	4.73e-23
Lung cancer	rs1736193	C	G	C	G	0.0100036	-0.012135	0.219	0.232762	0.387363	19	2785273	0.014038	19	2785273	0.00166747	1.98e-09
Lung cancer	rs17369163	G	C	G	C	-0.0280945	-0.009268	0.123	0.109668	0.680774	16	57020327	0.022527	16	57020327	0.00212662	7.59e-40
Lung cancer	rs17413959	G	A	G	A	-0.0114942	0.025851	0.141	0.144534	0.116568	1	79419896	0.016472	1	79419896	0.00201905	1.25e-08
Lung cancer	rs17432483	C	T	C	T	-0.0178632	0.010041	0.0611	0.058151	0.695628	2	63023836	0.025667	2	63023836	0.00292584	1.03e-09
Lung cancer	rs174533	A	G	A	G	-0.0452639	-0.033948	0.347	0.348549	0.00635346	11	61549025	0.01244	11	61549025	0.00144737	1e-200
Lung cancer	rs17576121	C	T	C	T	0.00887057	-0.006406	0.316	0.309135	0.61679	4	23893274	0.012802	4	23893274	0.00147803	1.95e-09
Lung cancer	rs17585887	T	C	T	C	-0.0210868	-0.028681	0.418	0.420986	0.015497	6	139835498	0.011849	6	139835498	0.00139129	6.88e-52
Lung cancer	rs17608459	A	G	A	G	-0.0157011	-0.000571	0.0991	0.100986	0.980707	1	110435328	0.023624	1	110435328	0.00246021	1.75e-10
Lung cancer	rs1761661	C	A	C	A	0.0107802	0.001622	0.455	0.467053	0.889939	7	80238041	0.011721	7	80238041	0.00138813	8.1e-15
Lung cancer	rs17633378	T	C	T	C	0.00819662	0.006911	0.385	0.384797	0.569838	3	142778355	0.012162	3	142778355	0.00140986	6.11e-09
Lung cancer	rs17694506	C	T	C	T	-0.00800628	0.016972	0.38	0.360865	0.159226	2	171632225	0.012057	2	171632225	0.00142041	1.73e-08
Lung cancer	rs17712538	G	A	G	A	0.0200647	-0.006507	0.398	0.398192	0.585255	18	47035851	0.011923	18	47035851	0.00140993	5.88e-46
Lung cancer	rs17713729	C	A	C	A	0.0157694	0.005837	0.352	0.349847	0.634739	2	249092	0.012287	2	249092	0.0014421	7.84e-28
Lung cancer	rs1771582	T	G	T	G	-0.0111108	0.00132	0.435	0.468862	0.92642	1	161614490	0.014293	1	161614490	0.00165046	1.67e-11
Lung cancer	rs17740942	A	T	A	T	0.0176102	0.016657	0.109	0.112383	0.491848	8	116891360	0.024233	8	116891360	0.00252933	3.35e-12
Lung cancer	rs17818197	G	A	G	A	-0.0115594	-0.007036	0.213	0.204043	0.631844	8	25872634	0.014686	8	25872634	0.00168173	6.26e-12
Lung cancer	rs1787783	G	A	G	A	-0.0459335	-0.020764	0.0472	0.049037	0.47036	16	57341603	0.028763	16	57341603	0.00329944	4.68e-44
Lung cancer	rs1789921	A	G	A	G	-0.0110575	0.009999	0.316	0.31005	0.431305	4	100269202	0.012706	4	100269202	0.00147992	7.92e-14
Lung cancer	rs1800961	T	C	T	C	-0.133595	-0.075035	0.0338	0.033654	0.0278166	20	43042364	0.034109	20	43042364	0.00381998	1e-200
Lung cancer	rs1800978	G	C	G	C	-0.0588095	0.001247	0.123	0.126043	0.943195	9	107665978	0.017507	9	107665978	0.00212042	2.66e-169
Lung cancer	rs1802539	A	G	A	G	0.0130999	-0.037909	0.186	0.186585	0.0114342	8	103876183	0.014989	8	103876183	0.00176564	1.18e-13
Lung cancer	rs1808095	T	C	T	C	0.0133699	-0.018516	0.1	0.103739	0.353428	11	73279856	0.019954	11	73279856	0.0023365	1.05e-08
Lung cancer	rs1808536	A	G	A	G	-0.0315058	0.011044	0.185	0.180661	0.486419	19	8441857	0.015867	19	8441857	0.00184296	1.61e-65
Lung cancer	rs1839437	T	A	T	A	-0.011089	0.013915	0.31	0.32212	0.286636	11	14611008	0.01306	11	14611008	0.00155207	9.02e-13
Lung cancer	rs184754733	C	G	C	G	0.0570441	0.017124	0.0153	0.017788	0.741448	16	57388462	0.0519	16	57388462	0.00636411	3.15e-19
Lung cancer	rs185799410	T	G	T	G	-0.0286587	-0.010119	0.0231	0.025025	0.801622	20	57466093	0.040274	20	57466093	0.00477878	2.01e-09
Lung cancer	rs1866631	G	A	G	A	0.0106601	-0.058939	0.416	0.397688	6.96942e-07	2	174075761	0.011878	2	174075761	0.00140492	3.26e-14
Lung cancer	rs187544997	G	C	G	C	-0.0649661	0.009432	0.0137	0.013865	0.875385	8	19890641	0.060144	8	19890641	0.00630349	6.59e-25
Lung cancer	rs187929675	T	C	T	C	0.133627	0.063381	0.0136	0.011464	0.321012	11	117111368	0.063868	11	117111368	0.00604426	2.64e-108
Lung cancer	rs1884595	A	C	A	C	0.00894957	-0.006595	0.43	0.428897	0.575453	20	21900477	0.011776	20	21900477	0.00142451	3.33e-10
Lung cancer	rs1886205	C	A	C	A	-0.00907818	-0.000215	0.238	0.230873	0.987596	13	94062095	0.013833	13	94062095	0.00162422	2.28e-08
Lung cancer	rs190091889	G	A	G	A	0.0540512	0.001281	0.0162	0.015033	0.979529	18	47226473	0.049907	18	47226473	0.005548	1.99e-22
Lung cancer	rs190118115	T	C	T	C	-0.246381	-0.007912	0.0184	0.021138	0.861569	8	19793581	0.045373	8	19793581	0.00556012	1e-200
Lung cancer	rs191165144	A	G	A	G	0.0423752	-0.070337	0.011	0.013974	0.250312	18	47155943	0.061184	18	47155943	0.00691943	9.12e-10
Lung cancer	rs1943969	A	G	A	G	0.01754	0.023509	0.34	0.347155	0.0655568	18	47182838	0.012767	18	47182838	0.0014965	9.99e-32
Lung cancer	rs1949102	G	A	G	A	0.0106589	-0.0016	0.264	0.260109	0.903956	8	60654261	0.013258	8	60654261	0.00156552	9.86e-12
Lung cancer	rs1955512	G	A	G	A	-0.0102855	0.010509	0.429	0.427873	0.385978	14	33175822	0.012122	14	33175822	0.00143493	7.61e-13
Lung cancer	rs1960421	C	G	C	G	0.00929787	-0.039736	0.3	0.298844	0.00192259	9	123394894	0.01281	9	123394894	0.00151486	8.37e-10
Lung cancer	rs1970487	T	C	T	C	0.0100335	-0.012552	0.239	0.259929	0.364106	10	16097174	0.01383	10	16097174	0.00182389	3.77e-08
Lung cancer	rs1990622	G	A	G	A	-0.0124601	0.012481	0.411	0.4061	0.293984	7	12283787	0.011893	7	12283787	0.00141193	1.1e-18
Lung cancer	rs1990760	C	T	C	T	0.009184	0.039637	0.39	0.389708	0.00095191	2	163124051	0.011995	2	163124051	0.00140671	6.63e-11
Lung cancer	rs2003892	A	G	A	G	-0.0144655	0.001738	0.334	0.351267	0.888045	11	68593929	0.012347	11	68593929	0.00149125	3.01e-22
Lung cancer	rs2035837	C	T	C	T	0.0124786	-0.026828	0.149	0.143227	0.101026	11	29200527	0.01636	11	29200527	0.00192793	9.64e-11
Lung cancer	rs204474	C	T	C	T	0.0388739	-0.013262	0.354	0.347742	0.278285	19	45487178	0.012232	19	45487178	0.00144487	1.93e-159
Lung cancer	rs2044754	G	A	G	A	-0.0169416	0.011084	0.109	0.106354	0.567402	3	24292940	0.019382	3	24292940	0.00220751	1.66e-14
Lung cancer	rs2061164	T	C	T	C	0.00900193	0.01215	0.296	0.30579	0.332728	11	18329006	0.012544	11	18329006	0.00150326	2.12e-09
Lung cancer	rs2069827	T	G	T	G	-0.0140339	0.031526	0.1	0.104885	0.120422	7	22765456	0.0203	7	22765456	0.00230626	1.16e-09
Lung cancer	rs2071659	G	A	G	A	0.0113763	0.000119	0.141	0.145545	0.994186	4	2252624	0.016271	4	2252624	0.00198913	1.07e-08
Lung cancer	rs2072412	G	C	G	C	0.00926009	-0.01736	0.264	0.232938	0.216939	7	150647970	0.01406	7	150647970	0.00156761	3.48e-09
Lung cancer	rs208062	C	T	C	T	0.00966864	0.006395	0.379	0.393142	0.591974	8	17818438	0.011931	8	17818438	0.00143559	1.64e-11
Lung cancer	rs2107650	G	C	G	C	0.00952441	-0.017847	0.393	0.381016	0.17143	12	1178411	0.01305	12	1178411	0.00152044	3.75e-10
Lung cancer	rs2107745	G	A	G	A	-0.0104681	0.001771	0.198	0.193256	0.907018	7	73931457	0.015161	7	73931457	0.00175021	2.22e-09
Lung cancer	rs2120710	G	A	G	A	0.00935095	-0.024864	0.338	0.340493	0.0451036	8	93210803	0.012409	8	93210803	0.00147696	2.43e-10
Lung cancer	rs2126606	C	T	C	T	-0.0104526	-0.013636	0.383	0.381712	0.305349	12	89674799	0.013303	12	89674799	0.00147914	1.59e-12
Lung cancer	rs2134088	A	G	A	G	-0.0117871	0.006838	0.118	0.114409	0.70746	6	117863688	0.018221	6	117863688	0.00213224	3.24e-08
Lung cancer	rs2148442	C	T	C	T	0.00815908	0.016035	0.453	0.461498	0.175602	13	23937443	0.011839	13	23937443	0.00138465	3.8e-09
Lung cancer	rs2167750	T	C	T	C	-0.0190136	-0.001588	0.464	0.46675	0.892419	4	89730074	0.011741	4	89730074	0.00137788	2.58e-43
Lung cancer	rs2175766	A	C	A	C	-0.00946144	0.006281	0.457	0.452353	0.58952	4	76572191	0.011641	4	76572191	0.0013822	7.64e-12
Lung cancer	rs2218793	A	C	A	C	-0.0130127	-0.018707	0.286	0.294785	0.152377	11	10380828	0.013071	11	10380828	0.0015208	1.16e-17
Lung cancer	rs2222060	G	A	G	A	-0.0109672	-0.000552	0.385	0.38676	0.963305	12	124194438	0.012004	12	124194438	0.0014353	2.15e-14
Lung cancer	rs2224539	T	A	T	A	0.0086212	-0.005929	0.407	0.412557	0.617723	20	38552107	0.011881	20	38552107	0.00142097	1.3e-09
Lung cancer	rs2229589	C	T	C	T	-0.00812521	-0.01987	0.438	0.439013	0.0917274	2	211456639	0.011783	2	211456639	0.00143834	1.61e-08
Lung cancer	rs2229741	T	C	T	C	-0.00932914	0.016839	0.423	0.424759	0.15754	21	16340289	0.011914	21	16340289	0.00138986	1.92e-11
Lung cancer	rs2234962	C	T	C	T	0.0100725	-0.023553	0.219	0.223394	0.0958527	10	121429633	0.014143	10	121429633	0.00165739	1.22e-09
Lung cancer	rs2238001	C	T	C	T	0.0139662	-0.01485	0.116	0.116386	0.424969	11	61524507	0.018614	11	61524507	0.00217043	1.24e-10
Lung cancer	rs2240921	T	C	T	C	0.0262069	-0.027822	0.116	0.108472	0.135565	3	52830764	0.018641	3	52830764	0.00215283	4.32e-34
Lung cancer	rs2243481	T	C	T	C	0.00779227	-0.003551	0.441	0.437698	0.781891	17	74083905	0.012827	17	74083905	0.00141274	3.47e-08
Lung cancer	rs2245133	C	T	C	T	-0.0144025	0.003396	0.167	0.173243	0.831455	6	131931092	0.015956	6	131931092	0.00186686	1.21e-14
Lung cancer	rs2245793	T	C	T	C	-0.0502718	0.002366	0.0996	0.114851	0.905593	9	107563603	0.019953	9	107563603	0.00230607	2.33e-105
Lung cancer	rs2246293	G	C	G	C	0.0213873	0.001662	0.452	0.441035	0.889273	9	107690838	0.011938	9	107690838	0.0014024	1.63e-52
Lung cancer	rs2250526	A	G	A	G	-0.0118462	0.014754	0.196	0.201363	0.322876	17	57951973	0.014925	17	57951973	0.00174368	1.09e-11
Lung cancer	rs2252561	G	C	G	C	0.0333272	0.038309	0.0149	0.015962	0.442536	10	122912203	0.049887	10	122912203	0.00572685	5.9e-09
Lung cancer	rs2254038	T	C	T	C	-0.0100811	0.008286	0.413	0.41847	0.493336	21	30745722	0.012096	21	30745722	0.00142559	1.53e-12
Lung cancer	rs2258314	T	C	T	C	0.0161082	-0.153418	0.0743	0.078258	7.44361e-09	19	41338835	0.02654	19	41338835	0.00268705	2.04e-09
Lung cancer	rs2263329	C	T	C	T	-0.0292735	-0.005824	0.358	0.346667	0.637107	6	34595543	0.012346	6	34595543	0.00146635	1.14e-88
Lung cancer	rs2271577	G	A	G	A	0.0104938	0.006813	0.173	0.175726	0.655784	4	119147975	0.015284	4	119147975	0.00185955	1.67e-08
Lung cancer	rs2272302	G	C	G	C	0.0118534	0.008323	0.167	0.176871	0.584118	12	53499487	0.015205	12	53499487	0.00183446	1.04e-10
Lung cancer	rs2274873	A	G	A	G	-0.0417467	0.020931	0.101	0.102253	0.281078	9	107602678	0.019418	9	107602678	0.00228545	1.54e-74
Lung cancer	rs2280460	A	C	A	C	0.0124983	-0.041214	0.125	0.118624	0.020997	17	1424012	0.017857	17	1424012	0.00208096	1.9e-09
Lung cancer	rs2282108	T	C	T	C	-0.00921034	-0.003076	0.496	0.507715	0.794462	21	37707768	0.011805	21	37707768	0.00138757	3.19e-11
Lung cancer	rs2282611	G	T	G	T	0.00850523	0.013647	0.318	0.318828	0.275353	11	76154846	0.012511	11	76154846	0.00150033	1.44e-08
Lung cancer	rs2289863	C	T	C	T	0.0167291	-0.020459	0.25	0.245185	0.141823	19	4028783	0.013927	19	4028783	0.00166699	1.06e-23
Lung cancer	rs2290846	A	G	A	G	-0.0105927	-0.008298	0.277	0.266154	0.536643	4	151199080	0.01343	4	151199080	0.00154171	6.39e-12
Lung cancer	rs2294915	T	C	T	C	-0.0131713	-0.006695	0.239	0.245695	0.62195	22	44340904	0.013578	22	44340904	0.00161596	3.62e-16
Lung cancer	rs2298883	G	A	G	A	0.0118258	0.017378	0.16	0.153549	0.276989	1	197028634	0.015985	1	197028634	0.00191467	6.56e-10
Lung cancer	rs2303564	A	G	A	G	0.0281734	-0.012392	0.0319	0.032522	0.713884	2	219529881	0.033798	2	219529881	0.00393572	8.16e-13
Lung cancer	rs2307111	C	T	C	T	0.0161161	-0.00786	0.394	0.388851	0.509515	5	75003678	0.011916	5	75003678	0.00141122	3.32e-30
Lung cancer	rs2325976	T	C	T	C	0.00843796	-0.02938	0.363	0.34663	0.017059	20	2837772	0.012316	20	2837772	0.00143144	3.75e-09
Lung cancer	rs2336721	T	C	T	C	0.0120925	0.002163	0.367	0.372004	0.859094	3	53028375	0.012182	3	53028375	0.00157466	1.6e-14
Lung cancer	rs2338104	C	G	C	G	-0.0283678	-0.005019	0.472	0.461521	0.668801	12	109895168	0.011732	12	109895168	0.0013828	1.59e-93
Lung cancer	rs235314	C	T	C	T	0.0176913	0.016972	0.477	0.480694	0.149732	21	46271452	0.011782	21	46271452	0.00139501	7.46e-37
Lung cancer	rs2358040	G	T	G	T	-0.00795727	-0.015442	0.487	0.48854	0.185395	2	11731774	0.01166	2	11731774	0.00137689	7.51e-09
Lung cancer	rs2371562	A	C	A	C	0.0113865	0.000795	0.263	0.265621	0.95346	14	81619474	0.013629	14	81619474	0.00157806	5.37e-13
Lung cancer	rs2376180	T	A	T	A	-0.00866275	0.017064	0.488	0.484245	0.143925	4	37154148	0.011677	4	37154148	0.00139591	5.44e-10
Lung cancer	rs2376583	A	T	A	T	-0.0294916	0.0109	0.496	0.499619	0.351838	17	76402105	0.011707	17	76402105	0.00137437	3.82e-102
Lung cancer	rs2377037	A	C	A	C	0.00975633	0.025112	0.27	0.255028	0.10758	1	1838516	0.015606	1	1838516	0.00167516	5.74e-09
Lung cancer	rs2415142	T	G	T	G	0.00940657	-0.009141	0.442	0.439436	0.436347	15	73431600	0.011744	15	73431600	0.00140222	1.97e-11
Lung cancer	rs2433204	G	A	G	A	0.00979752	0.032146	0.411	0.40653	0.0075744	15	57920703	0.012038	15	57920703	0.0014081	3.45e-12
Lung cancer	rs2455850	A	C	A	C	-0.0136177	-0.007355	0.316	0.330542	0.561165	3	15782711	0.012657	3	15782711	0.00151429	2.41e-19
Lung cancer	rs2457981	G	A	G	A	-0.0087243	0.008006	0.385	0.371408	0.511767	6	166316132	0.012202	6	166316132	0.00143836	1.32e-09
Lung cancer	rs245975	G	C	G	C	0.00761174	0.012918	0.44	0.445053	0.27519	7	29296033	0.011839	7	29296033	0.00139544	4.9e-08
Lung cancer	rs2465405	A	G	A	G	0.00844672	-0.011997	0.361	0.37992	0.323154	15	56532690	0.012143	15	56532690	0.00146799	8.72e-09
Lung cancer	rs2469128	A	G	A	G	0.0100007	-0.00656	0.44	0.445954	0.577457	15	66877172	0.011776	15	66877172	0.00139178	6.69e-13
Lung cancer	rs2482423	A	G	A	G	0.0262547	-0.012825	0.0324	0.028272	0.75564	9	107633116	0.041208	9	107633116	0.00414905	2.49e-10
Lung cancer	rs2494747	G	T	G	T	0.0260436	0.017237	0.385	0.387185	0.182101	14	105258437	0.012918	14	105258437	0.00148633	9.72e-69
Lung cancer	rs2519093	T	C	T	C	0.0169995	-0.037675	0.187	0.173218	0.011918	9	136141870	0.014983	9	136141870	0.00174306	1.8e-22
Lung cancer	rs2523591	A	G	A	G	0.0141038	-0.004463	0.406	0.419733	0.712247	6	31326960	0.012099	6	31326960	0.0014502	2.35e-22
Lung cancer	rs252925	G	A	G	A	-0.0086782	-0.004017	0.359	0.377312	0.740884	5	56203773	0.012147	5	56203773	0.00144644	1.98e-09
Lung cancer	rs2534600	A	C	A	C	-0.0115486	-0.009986	0.417	0.405596	0.410553	7	38280224	0.012135	7	38280224	0.00143301	7.69e-16
Lung cancer	rs2540949	T	A	T	A	0.0164761	0.003645	0.383	0.397702	0.759793	2	65284231	0.011923	2	65284231	0.00142071	4.26e-31
Lung cancer	rs254559	A	C	A	C	-0.0109635	-0.013743	0.408	0.422689	0.246331	5	134444982	0.011854	5	134444982	0.00139773	4.37e-15
Lung cancer	rs2571445	A	G	A	G	0.00815611	-0.005755	0.392	0.38316	0.632935	2	218683154	0.012051	2	218683154	0.001411	7.45e-09
Lung cancer	rs25863	A	G	A	G	0.00940067	-0.023735	0.45	0.453441	0.0425299	5	96105926	0.011702	5	96105926	0.00138179	1.02e-11
Lung cancer	rs258763	T	A	T	A	0.00798042	-0.00827	0.437	0.450801	0.481758	5	142652361	0.011756	5	142652361	0.00139435	1.04e-08
Lung cancer	rs2608629	G	A	G	A	-0.0131163	0.014525	0.352	0.349456	0.24434	6	52625794	0.012476	6	52625794	0.00144244	9.62e-20
Lung cancer	rs261337	C	T	C	T	0.0349257	0.007653	0.0587	0.055123	0.772403	15	58735449	0.026458	15	58735449	0.00297372	7.51e-32
Lung cancer	rs2613496	T	C	T	C	0.0141294	0.003187	0.184	0.179587	0.838933	1	72754788	0.015681	1	72754788	0.0017951	3.52e-15
Lung cancer	rs2636881	G	A	G	A	0.00918841	0.00653	0.26	0.259263	0.640329	9	117080388	0.013975	9	117080388	0.00160607	1.06e-08
Lung cancer	rs2641367	C	T	C	T	0.00901799	0.015837	0.41	0.406612	0.256881	3	195194740	0.013969	3	195194740	0.00149481	1.61e-09
Lung cancer	rs2642438	A	G	A	G	-0.0271768	0.006281	0.294	0.292445	0.634942	1	220970028	0.013228	1	220970028	0.00151587	7.11e-72
Lung cancer	rs2649592	G	T	G	T	0.0160546	0.009663	0.072	0.071932	0.671567	1	1311078	0.02279	1	1311078	0.00275759	5.82e-09
Lung cancer	rs2651499	C	T	C	T	0.00886177	0.001601	0.24	0.238159	0.911616	15	70380487	0.014427	15	70380487	0.00162505	4.95e-08
Lung cancer	rs2660386	C	G	C	G	-0.00952751	-0.000262	0.384	0.387021	0.983474	12	124824430	0.012646	12	124824430	0.00146556	7.98e-11
Lung cancer	rs267738	G	T	G	T	0.0223838	0.041357	0.213	0.208173	0.00430452	1	150940625	0.014486	1	150940625	0.00168682	3.46e-40
Lung cancer	rs2706058	A	G	A	G	-0.00841006	-0.008923	0.317	0.325803	0.477089	2	147812036	0.01255	2	147812036	0.00148289	1.42e-08
Lung cancer	rs2709370	C	A	C	A	0.0118025	-0.010564	0.205	0.217619	0.465149	2	208382602	0.014464	2	208382602	0.00171321	5.61e-12
Lung cancer	rs2745358	G	A	G	A	0.0108215	-0.014799	0.44	0.446803	0.217915	6	127391470	0.012011	6	127391470	0.00140473	1.32e-14
Lung cancer	rs2750415	G	A	G	A	0.0156339	-0.004692	0.175	0.172703	0.756223	6	139261477	0.015113	6	139261477	0.0018293	1.27e-17
Lung cancer	rs275179	G	A	G	A	0.0150309	-0.003199	0.158	0.155438	0.841709	15	39447529	0.01602	15	39447529	0.00190432	2.95e-15
Lung cancer	rs2768548	C	T	C	T	-0.013213	-0.009726	0.253	0.254728	0.512851	6	109276321	0.014862	6	109276321	0.0016361	6.7e-16
Lung cancer	rs2792751	T	C	T	C	0.0306446	-0.005066	0.281	0.280058	0.694165	10	113940329	0.012885	10	113940329	0.00151917	1.73e-90
Lung cancer	rs2811468	G	A	G	A	0.0144412	0.009183	0.195	0.201182	0.531048	3	129296847	0.01466	3	129296847	0.00174459	1.26e-16
Lung cancer	rs2821388	G	A	G	A	-0.00932099	0.008255	0.261	0.260404	0.53505	1	200033769	0.013307	1	200033769	0.0015574	2.16e-09
Lung cancer	rs282226	G	A	G	A	0.0438986	0.007401	0.0346	0.03196	0.819025	16	56584697	0.032345	16	56584697	0.00375759	1.56e-31
Lung cancer	rs28273	A	G	A	G	-0.00939692	-0.013298	0.364	0.366717	0.271983	7	15901834	0.012106	7	15901834	0.00144366	7.56e-11
Lung cancer	rs2834708	T	C	T	C	-0.00823226	-0.018562	0.37	0.374347	0.135865	21	36344353	0.012447	21	36344353	0.00143827	1.04e-08
Lung cancer	rs28531709	A	T	A	T	-0.0084856	-0.007977	0.312	0.312448	0.524939	7	130884462	0.012548	7	130884462	0.0014802	9.88e-09
Lung cancer	rs28550053	G	A	G	A	0.0296246	-0.058081	0.175	0.171864	0.000259328	8	19934305	0.0159	8	19934305	0.00182182	1.87e-59
Lung cancer	rs2857078	A	C	A	C	0.0121987	0.017443	0.296	0.295612	0.176484	17	42330171	0.012905	17	42330171	0.00154464	2.85e-15
Lung cancer	rs28583584	A	G	A	G	-0.0254357	0.018735	0.0612	0.065311	0.440994	17	17483297	0.024315	17	17483297	0.00289972	1.76e-18
Lung cancer	rs28624578	C	T	C	T	-0.0116088	0.005821	0.166	0.165616	0.714291	15	31637666	0.015899	15	31637666	0.00188469	7.3e-10
Lung cancer	rs2862954	C	T	C	T	0.0145913	-0.016838	0.482	0.479609	0.148691	10	101912064	0.011659	10	101912064	0.00137674	3.03e-26
Lung cancer	rs28650790	T	C	T	C	-0.0302227	0.021939	0.18	0.172676	0.152088	5	55861464	0.015319	5	55861464	0.00178037	1.25e-64
Lung cancer	rs28668080	G	A	G	A	-0.0170789	0.003274	0.0935	0.088486	0.874825	1	230133509	0.020782	1	230133509	0.00273094	4e-10
Lung cancer	rs28685606	C	G	C	G	-0.0135278	0.004167	0.135	0.133833	0.810425	12	113202871	0.017369	12	113202871	0.00202113	2.18e-11
Lung cancer	rs28742908	A	C	A	C	0.0301162	-0.004215	0.391	0.400651	0.741355	8	19956346	0.012769	8	19956346	0.00146521	7.06e-94
Lung cancer	rs28790585	T	C	T	C	-0.00876791	0.005457	0.298	0.306409	0.694734	15	39668870	0.013905	15	39668870	0.00157849	2.78e-08
Lung cancer	rs28873836	C	G	C	G	-0.0207095	-0.006001	0.265	0.272328	0.649969	19	52314655	0.013223	19	52314655	0.0015674	7.42e-40
Lung cancer	rs289751	G	A	G	A	0.105754	0.078231	0.0439	0.040031	0.0293482	16	57026775	0.035906	16	57026775	0.00349111	1e-200
Lung cancer	rs2910944	T	A	T	A	0.00887291	-0.001261	0.347	0.345606	0.918008	5	39520600	0.012246	5	39520600	0.00146123	1.26e-09
Lung cancer	rs2925979	T	C	T	C	-0.0347222	-0.009524	0.301	0.291747	0.455663	16	81534790	0.012766	16	81534790	0.00149747	6.12e-119
Lung cancer	rs2941657	A	G	A	G	0.0105831	-0.007994	0.469	0.452528	0.494841	8	106372180	0.011711	8	106372180	0.00139657	3.51e-14
Lung cancer	rs2943645	C	T	C	T	0.0372461	-0.016343	0.364	0.370809	0.17711	2	227099180	0.012108	2	227099180	0.0014305	1.88e-149
Lung cancer	rs2948080	C	G	C	G	-0.00850057	0.006983	0.313	0.314451	0.598729	3	20079489	0.013269	3	20079489	0.00152276	2.37e-08
Lung cancer	rs2954038	C	A	C	A	-0.0425786	-0.005932	0.303	0.311675	0.648374	8	126507389	0.013009	8	126507389	0.00150519	4.87e-176
Lung cancer	rs2960168	G	A	G	A	0.00934979	0.003909	0.308	0.311717	0.755863	17	47376440	0.012573	17	47376440	0.00149648	4.16e-10
Lung cancer	rs2965157	C	T	C	T	0.037177	-0.024861	0.0282	0.02622	0.52492	19	45176340	0.039104	19	45176340	0.00411489	1.64e-19
Lung cancer	rs2972166	A	G	A	G	0.0148165	-0.004158	0.281	0.28276	0.75193	3	12316339	0.013154	3	12316339	0.00154709	9.99e-22
Lung cancer	rs2977730	G	C	G	C	-0.0162985	-0.018695	0.0645	0.06513	0.427018	8	4842277	0.023536	8	4842277	0.00282793	8.24e-09
Lung cancer	rs3109897	C	T	C	T	-0.00898998	0.01299	0.26	0.258971	0.321113	15	50823205	0.013093	15	50823205	0.00157379	1.11e-08
Lung cancer	rs3112494	C	T	C	T	-0.017953	0.002004	0.133	0.126692	0.909502	19	48105826	0.01763	19	48105826	0.00203167	9.87e-19
Lung cancer	rs3184504	T	C	T	C	-0.0221089	-0.034496	0.473	0.451518	0.00360469	12	111884608	0.011851	12	111884608	0.00139412	1.22e-56
Lung cancer	rs3204635	A	G	A	G	-0.0158105	-0.007193	0.277	0.27044	0.590776	12	57637593	0.013377	12	57637593	0.00155943	3.72e-24
Lung cancer	rs3217805	G	C	G	C	0.00982996	0.010409	0.393	0.386327	0.439558	12	4388084	0.013467	12	4388084	0.00153779	1.63e-10
Lung cancer	rs326358	C	T	C	T	0.00869722	-0.016065	0.34	0.331086	0.203114	3	107822310	0.012622	3	107822310	0.00146893	3.2e-09
Lung cancer	rs333947	A	G	A	G	-0.0267442	0.017434	0.15	0.158911	0.299786	1	110470764	0.016814	1	110470764	0.00197286	7.3e-42
Lung cancer	rs34246353	C	T	C	T	-0.0249181	-0.001155	0.0931	0.093698	0.953442	8	71138299	0.019784	8	71138299	0.00235384	3.46e-26
Lung cancer	rs342469	G	A	G	A	0.0152462	-0.018471	0.398	0.389268	0.1233	4	88050554	0.011986	4	88050554	0.00141145	3.38e-27
Lung cancer	rs34288043	G	A	G	A	-0.0088666	-0.020161	0.307	0.299758	0.116756	10	33870569	0.012853	10	33870569	0.00161307	3.87e-08
Lung cancer	rs34409228	T	C	T	C	0.0282762	0.015754	0.126	0.125331	0.370992	7	1102674	0.01761	7	1102674	0.00210412	3.6e-41
Lung cancer	rs34459496	T	C	T	C	0.02192	0.030434	0.0655	0.069252	0.225838	11	116889537	0.025128	11	116889537	0.00293097	7.5e-14
Lung cancer	rs34718390	A	G	A	G	0.10725	0.010573	0.0612	0.061525	0.699581	15	58682690	0.027399	15	58682690	0.00296408	1e-200
Lung cancer	rs34719962	A	T	A	T	-0.0238822	0.049604	0.0355	0.04687	0.135403	17	42520483	0.033222	17	42520483	0.00393644	1.3e-09
Lung cancer	rs34724718	C	T	C	T	-0.00977864	-0.00914	0.223	0.221143	0.51574	6	56557822	0.014064	6	56557822	0.00165927	3.78e-09
Lung cancer	rs34855406	C	G	C	G	-0.0137686	0.017656	0.273	0.270686	0.183354	17	40731411	0.01327	17	40731411	0.00155619	8.94e-19
Lung cancer	rs34881325	T	C	T	C	0.00848737	-0.003948	0.385	0.448484	0.782037	9	2622134	0.01427	9	2622134	0.00151345	2.05e-08
Lung cancer	rs34894392	G	A	G	A	-0.00916886	-0.011531	0.366	0.363852	0.344307	11	62374821	0.012193	11	62374821	0.00144125	1.99e-10
Lung cancer	rs34931250	T	C	T	C	-0.0502261	0.038067	0.0595	0.058392	0.186416	17	66879927	0.028811	17	66879927	0.0029695	3.55e-64
Lung cancer	rs34934114	A	G	A	G	0.0139471	-0.032121	0.12	0.120157	0.0798834	6	163082480	0.018341	6	163082480	0.00213983	7.13e-11
Lung cancer	rs34954697	C	A	C	A	-0.0284606	0.056391	0.0354	0.034929	0.121561	2	226918363	0.036422	2	226918363	0.00390431	3.11e-13
Lung cancer	rs350140	A	G	A	G	0.00917833	0.009225	0.282	0.272643	0.486662	19	924775	0.013261	19	924775	0.00157677	5.85e-09
Lung cancer	rs35052580	T	G	T	G	-0.0179692	0.034424	0.0495	0.049869	0.214858	13	30976240	0.027754	13	30976240	0.00321447	2.27e-08
Lung cancer	rs35053761	A	C	A	C	-0.016349	-0.000416	0.0726	0.068187	0.98614	2	227418737	0.02397	2	227418737	0.00267621	1e-09
Lung cancer	rs35233014	C	A	C	A	0.00912691	0.01037	0.254	0.263868	0.455892	9	137268177	0.013907	9	137268177	0.00163011	2.16e-08
Lung cancer	rs35241484	G	T	G	T	-0.0171821	0.015281	0.245	0.25388	0.26208	7	150216171	0.013626	7	150216171	0.00161247	1.64e-26
Lung cancer	rs35257100	T	C	T	C	0.0122215	0.010438	0.225	0.233388	0.487503	7	26135404	0.015034	7	26135404	0.00166935	2.46e-13
Lung cancer	rs35268156	C	G	C	G	0.00884723	-0.008089	0.339	0.340579	0.514558	19	7502472	0.012412	19	7502472	0.00146742	1.65e-09
Lung cancer	rs35351957	A	G	A	G	-0.0100532	0.001196	0.324	0.317399	0.925297	4	96172338	0.012755	4	96172338	0.0015453	7.74e-11
Lung cancer	rs35369952	A	G	A	G	0.0108948	-0.006764	0.185	0.171592	0.660532	5	124547821	0.015403	5	124547821	0.00178293	9.92e-10
Lung cancer	rs35374654	T	A	T	A	0.020508	-0.007572	0.226	0.241788	0.601917	3	185926247	0.014516	3	185926247	0.00172162	1.02e-32
Lung cancer	rs35493121	C	T	C	T	0.014517	0.014836	0.0877	0.087986	0.47429	12	57390038	0.020734	12	57390038	0.00243033	2.33e-09
Lung cancer	rs35504625	G	C	G	C	0.0088301	-0.018593	0.477	0.474884	0.110973	1	154599778	0.011666	1	154599778	0.0013794	1.54e-10
Lung cancer	rs35541591	A	C	A	C	0.00968574	0.010851	0.264	0.252746	0.423331	11	570538	0.013553	11	570538	0.00158826	1.07e-09
Lung cancer	rs35552985	T	C	T	C	0.0348425	0.00014	0.017	0.014593	0.997908	9	107829683	0.053328	9	107829683	0.00555971	3.68e-10
Lung cancer	rs35553545	T	G	T	G	-0.00974564	0.019317	0.246	0.249614	0.1624	5	148844793	0.013827	5	148844793	0.00163068	2.28e-09
Lung cancer	rs35558685	T	C	T	C	-0.0132241	-0.025594	0.109	0.112169	0.203451	6	121767182	0.020124	6	121767182	0.00227462	6.11e-09
Lung cancer	rs35575064	T	C	T	C	0.00835041	-0.006146	0.341	0.342917	0.622314	12	63503937	0.012478	12	63503937	0.00148047	1.7e-08
Lung cancer	rs35625289	T	C	T	C	0.0204015	-0.02664	0.0785	0.079674	0.249999	1	109670243	0.023158	1	109670243	0.00256463	1.79e-15
Lung cancer	rs35641	T	C	T	C	-0.00996232	0.00573	0.347	0.354611	0.641068	12	69993288	0.01229	12	69993288	0.00146102	9.18e-12
Lung cancer	rs35652202	A	G	A	G	0.0115695	-0.020946	0.269	0.266936	0.136443	17	41967029	0.014066	17	41967029	0.00160582	5.82e-13
Lung cancer	rs357422	A	G	A	G	0.0105932	-0.008549	0.334	0.349595	0.502023	7	138033197	0.012736	7	138033197	0.00152469	3.71e-12
Lung cancer	rs35806535	T	C	T	C	0.00982919	0.020096	0.191	0.197359	0.190674	1	222930485	0.015357	1	222930485	0.00177355	2.99e-08
Lung cancer	rs35895680	A	C	A	C	0.012067	0.011377	0.314	0.318854	0.373252	17	47060322	0.012777	17	47060322	0.00151755	1.84e-15
Lung cancer	rs35897671	T	C	T	C	0.0110772	0.006314	0.335	0.335408	0.609355	5	127349745	0.012356	5	127349745	0.00147646	6.26e-14
Lung cancer	rs36049560	G	A	G	A	-0.0125811	0.003817	0.31	0.320828	0.77017	16	88535620	0.013065	16	88535620	0.00154063	3.18e-16
Lung cancer	rs36077765	T	C	T	C	0.012525	-0.0342	0.311	0.306342	0.0243158	19	4151157	0.015186	19	4151157	0.00175059	8.38e-13
Lung cancer	rs36184164	G	T	G	T	-0.0146602	0.016515	0.111	0.107117	0.48806	6	43781092	0.023817	6	43781092	0.00226001	8.77e-11
Lung cancer	rs36209093	C	T	C	T	-0.0315004	-0.001909	0.303	0.432134	0.906409	1	110229787	0.016236	1	110229787	0.00239329	1.45e-39
Lung cancer	rs3732356	G	T	G	T	0.0300666	-0.021048	0.0679	0.067703	0.370997	3	119529113	0.023527	3	119529113	0.00277828	2.71e-27
Lung cancer	rs3733705	C	A	C	A	-0.0102243	-0.002242	0.398	0.367843	0.862566	5	140222157	0.012949	5	140222157	0.00169043	1.46e-09
Lung cancer	rs3736951	C	T	C	T	0.00970713	-0.003534	0.498	0.500048	0.775546	14	100796401	0.012396	14	100796401	0.00146637	3.6e-11
Lung cancer	rs3738621	G	A	G	A	-0.00947017	-0.013771	0.206	0.214295	0.378561	1	235110784	0.015639	1	235110784	0.00173595	4.89e-08
Lung cancer	rs3739020	G	T	G	T	0.01843	-0.036114	0.216	0.251539	0.0134003	2	136602491	0.014604	2	136602491	0.00174024	3.3e-26
Lung cancer	rs3747973	A	G	A	G	-0.0156362	0.014438	0.412	0.42051	0.228695	1	205677148	0.011994	1	205677148	0.00141729	2.66e-28
Lung cancer	rs3768321	T	G	T	G	-0.0443841	-0.01304	0.193	0.194444	0.384603	1	40035928	0.014998	1	40035928	0.00177404	3.83e-138
Lung cancer	rs3768897	A	G	A	G	0.0112583	0.007044	0.131	0.130561	0.68375	2	225338022	0.017292	2	225338022	0.00206087	4.68e-08
Lung cancer	rs3773177	C	T	C	T	0.00779789	0.0155	0.417	0.41462	0.191065	3	14498844	0.011855	3	14498844	0.00139441	2.24e-08
Lung cancer	rs3774306	C	T	C	T	-0.00814656	-0.002052	0.384	0.394969	0.864645	3	187445329	0.012038	3	187445329	0.00142418	1.06e-08
Lung cancer	rs3789112	T	C	T	C	-0.00942658	0.010424	0.292	0.293015	0.413885	2	111714577	0.012758	2	111714577	0.00151565	4.99e-10
Lung cancer	rs3791705	A	G	A	G	-0.00845434	-0.001988	0.314	0.318771	0.874344	2	212285902	0.012574	2	212285902	0.00148205	1.17e-08
Lung cancer	rs3800373	C	A	C	A	0.00943876	-0.000786	0.277	0.270273	0.95218	6	35542476	0.013108	6	35542476	0.00153594	7.98e-10
Lung cancer	rs3803357	A	C	A	C	0.0107287	0.01298	0.493	0.51492	0.269825	15	40751555	0.011763	15	40751555	0.00138492	9.42e-15
Lung cancer	rs3803476	A	G	A	G	-0.00820946	0.00068	0.384	0.395743	0.955226	15	99256570	0.012118	15	99256570	0.00144547	1.35e-08
Lung cancer	rs3803800	A	G	A	G	-0.0189566	0.0093	0.217	0.222351	0.516154	17	7462969	0.014324	17	7462969	0.00166775	6.14e-30
Lung cancer	rs3806415	T	C	T	C	0.011271	-0.017081	0.325	0.324979	0.169529	1	156698265	0.012434	1	156698265	0.00147006	1.76e-14
Lung cancer	rs3806431	T	C	T	C	0.0172879	0.02087	0.0541	0.054063	0.429447	1	40138602	0.026413	1	40138602	0.0030496	1.44e-08
Lung cancer	rs3808460	T	C	T	C	-0.0325051	0.003865	0.426	0.420268	0.745398	8	116597635	0.011902	8	116597635	0.00139391	2.82e-120
Lung cancer	rs3811361	A	G	A	G	0.0240292	0.008683	0.194	0.200493	0.557687	16	56380502	0.01481	16	56380502	0.00174615	4.36e-43
Lung cancer	rs3811476	A	G	A	G	0.0153235	-0.008384	0.0936	0.09566	0.706871	1	230469692	0.022294	1	230469692	0.00245581	4.38e-10
Lung cancer	rs3814883	T	C	T	C	-0.0127004	0.004049	0.469	0.465284	0.73547	16	29994922	0.011983	16	29994922	0.00141221	2.4e-19
Lung cancer	rs3819663	A	G	A	G	0.00782895	-0.002099	0.394	0.404342	0.860007	22	33965639	0.011903	22	33965639	0.00143604	4.99e-08
Lung cancer	rs3825061	T	C	T	C	-0.0159004	0.006095	0.386	0.384178	0.612989	11	118944675	0.01205	11	118944675	0.00141295	2.23e-29
Lung cancer	rs3825667	T	A	T	A	-0.0152946	0.01378	0.195	0.198369	0.353314	14	89804373	0.014846	14	89804373	0.00174577	1.94e-18
Lung cancer	rs386000	C	G	C	G	0.0525633	0.020468	0.223	0.211776	0.185991	19	54792761	0.015476	19	54792761	0.00171253	1e-200
Lung cancer	rs3862948	A	C	A	C	-0.012452	-0.003486	0.234	0.245549	0.799798	1	205099959	0.013745	1	205099959	0.00163363	2.49e-14
Lung cancer	rs3900595	G	T	G	T	0.0205401	-0.042325	0.123	0.132494	0.0175706	11	14313329	0.017824	11	14313329	0.00211429	2.61e-22
Lung cancer	rs395188	A	G	A	G	0.00845009	0.013227	0.494	0.493043	0.262779	11	3072631	0.011811	11	3072631	0.00139059	1.23e-09
Lung cancer	rs4019547	A	G	A	G	0.00833656	-0.03583	0.409	0.423485	0.00275967	12	94979538	0.01197	12	94979538	0.0014121	3.56e-09
Lung cancer	rs40270	A	C	A	C	0.0260963	-0.019587	0.236	0.234231	0.157124	5	55804552	0.013844	5	55804552	0.00162932	9.77e-58
Lung cancer	rs406231	G	T	G	T	0.0135874	0.018179	0.323	0.321239	0.172077	19	54751065	0.013312	19	54751065	0.00160719	2.81e-17
Lung cancer	rs4080890	G	C	G	C	-0.00989035	-0.01169	0.34	0.33555	0.352245	17	68468079	0.012566	17	68468079	0.00148486	2.72e-11
Lung cancer	rs4099340	A	G	A	G	-0.0280019	-0.029484	0.0197	0.021318	0.465387	16	68551052	0.040388	16	68551052	0.00497875	1.86e-08
Lung cancer	rs41266485	T	C	T	C	-0.00984095	0.019347	0.205	0.210279	0.18099	3	127390525	0.014463	3	127390525	0.00170085	7.21e-09
Lung cancer	rs41272086	A	G	A	G	-0.0576994	-0.001305	0.101	0.094013	0.948652	6	161008646	0.020265	6	161008646	0.00228606	1.47e-140
Lung cancer	rs41272114	T	C	T	C	0.0271953	-0.033064	0.0387	0.041075	0.316637	6	161006077	0.033018	6	161006077	0.00361351	5.23e-14
Lung cancer	rs41290220	G	A	G	A	0.0164938	-0.026167	0.079	0.084556	0.224912	10	95348616	0.021562	10	95348616	0.00255891	1.15e-10
Lung cancer	rs4149310	T	A	T	A	0.0619748	-0.025308	0.156	0.153203	0.124257	9	107589134	0.016464	9	107589134	0.00191343	1e-200
Lung cancer	rs419010	C	T	C	T	0.01213	0.012681	0.437	0.430231	0.285205	19	45368320	0.011866	19	45368320	0.00140468	5.85e-18
Lung cancer	rs422652	T	A	T	A	-0.014119	0.028979	0.101	0.109716	0.133899	6	33579448	0.019334	6	33579448	0.00229136	7.19e-10
Lung cancer	rs4239651	T	C	T	C	-0.0249398	0.022447	0.203	0.202878	0.153571	20	46340596	0.01573	20	46340596	0.00172863	3.47e-47
Lung cancer	rs4264433	A	T	A	T	0.0145091	0.003188	0.49	0.496337	0.787328	17	45737275	0.011819	17	45737275	0.00141565	1.19e-24
Lung cancer	rs4282116	A	C	A	C	-0.00965998	0.030242	0.199	0.198155	0.0398062	4	177968578	0.014711	4	177968578	0.00173878	2.77e-08
Lung cancer	rs4321388	A	T	A	T	0.00825273	-0.007765	0.477	0.477505	0.504253	2	239871065	0.011627	2	239871065	0.00137294	1.84e-09
Lung cancer	rs4387830	A	G	A	G	-0.0187805	0.03237	0.103	0.100682	0.0893261	2	21423281	0.019053	2	21423281	0.00224962	6.93e-17
Lung cancer	rs4391855	A	G	A	G	-0.031398	0.030995	0.037	0.037422	0.340884	11	116350751	0.032543	11	116350751	0.00366294	1.02e-17
Lung cancer	rs4412719	T	A	T	A	0.0221011	0.003561	0.309	0.301652	0.780022	11	48101660	0.012749	11	48101660	0.00152204	8.96e-48
Lung cancer	rs4418728	T	G	T	G	0.0194771	0.002477	0.451	0.45307	0.833083	10	94839724	0.011754	10	94839724	0.00138768	9.42e-45
Lung cancer	rs4450871	G	A	G	A	0.0114259	0.011976	0.437	0.407088	0.390835	4	4990298	0.013957	4	4990298	0.00151759	5.11e-14
Lung cancer	rs4481184	T	C	T	C	-0.0095365	-0.014711	0.31	0.309918	0.242764	3	185505787	0.012594	3	185505787	0.00148285	1.27e-10
Lung cancer	rs4489042	C	G	C	G	0.00909916	-0.008135	0.373	0.367094	0.505275	5	92428154	0.012211	5	92428154	0.00143334	2.18e-10
Lung cancer	rs4502863	C	T	C	T	0.011665	0.009544	0.274	0.16364	0.570239	5	141543084	0.016812	5	141543084	0.00171652	1.08e-11
Lung cancer	rs4516580	T	C	T	C	0.0148484	0.013366	0.167	0.176093	0.392717	3	114509447	0.015638	3	114509447	0.00189877	5.28e-15
Lung cancer	rs45521633	T	C	T	C	-0.0177716	-0.04617	0.0486	0.053745	0.0959372	20	44646855	0.027732	20	44646855	0.00323355	3.88e-08
Lung cancer	rs45551238	T	C	T	C	0.0404518	-0.007603	0.0111	0.015407	0.895285	20	57607363	0.057764	20	57607363	0.00689607	4.47e-09
Lung cancer	rs4563251	C	T	C	T	0.00778136	-0.015024	0.394	0.3929	0.214446	2	70251490	0.012102	2	70251490	0.00141304	3.65e-08
Lung cancer	rs4573621	G	A	G	A	-0.0254596	0.007033	0.181	0.182334	0.64515	10	113987548	0.015273	10	113987548	0.00179696	1.44e-45
Lung cancer	rs4597680	T	C	T	C	0.0103816	-0.012757	0.211	0.21663	0.378747	3	57596105	0.014493	3	57596105	0.00172429	1.74e-09
Lung cancer	rs4620350	G	A	G	A	-0.0202953	0.022546	0.0652	0.065911	0.32568	9	126539944	0.022939	9	126539944	0.00276302	2.05e-13
Lung cancer	rs4620552	G	A	G	A	-0.00871769	0.019128	0.247	0.23873	0.162272	1	219759407	0.013688	1	219759407	0.00159596	4.7e-08
Lung cancer	rs4631704	C	T	C	T	-0.050046	-0.003428	0.396	0.395159	0.780331	1	230293530	0.012292	1	230293530	0.00142019	1e-200
Lung cancer	rs4647760	A	C	A	C	-0.0319346	0.019946	0.0269	0.020761	0.661268	11	47260551	0.045522	11	47260551	0.00452368	1.67e-12
Lung cancer	rs465193	G	A	G	A	0.0110058	0.042937	0.188	0.184736	0.0046454	16	23596983	0.015169	16	23596983	0.00176621	4.63e-10
Lung cancer	rs4656984	T	C	T	C	-0.0103285	0.015876	0.39	0.387001	0.200528	1	161078909	0.012402	1	161078909	0.00145299	1.17e-12
Lung cancer	rs4660446	T	C	T	C	0.0123102	0.016608	0.344	0.347383	0.194914	1	39438889	0.012813	1	39438889	0.00150611	3e-16
Lung cancer	rs4675812	G	A	G	A	-0.0133286	0.031254	0.41	0.40986	0.00841497	2	242395674	0.011861	2	242395674	0.00140445	2.3e-21
Lung cancer	rs4677743	G	A	G	A	0.00907205	-0.005998	0.315	0.312859	0.631512	3	194493973	0.012506	3	194493973	0.00148957	1.13e-09
Lung cancer	rs4684787	T	C	T	C	-0.0090651	0.021311	0.325	0.318694	0.103208	3	11579865	0.013078	3	11579865	0.00155473	5.52e-09
Lung cancer	rs4686739	A	G	A	G	-0.0135855	0.002455	0.371	0.375682	0.838426	3	185878419	0.012039	3	185878419	0.00142614	1.63e-21
Lung cancer	rs4712482	A	G	A	G	-0.00874848	0.012759	0.267	0.263246	0.329006	6	20301011	0.013072	6	20301011	0.00155661	1.91e-08
Lung cancer	rs4714902	C	A	C	A	0.00884715	-0.015888	0.351	0.348687	0.198656	6	46044237	0.01236	6	46044237	0.00151447	5.17e-09
Lung cancer	rs4721624	G	A	G	A	-0.0170827	0.024597	0.073	0.06903	0.280999	7	17550255	0.022816	7	17550255	0.00270614	2.74e-10
Lung cancer	rs4730222	C	G	C	G	0.0142388	-0.005192	0.2	0.201988	0.726306	7	106810293	0.014832	7	106810293	0.00173811	2.57e-16
Lung cancer	rs4740383	A	G	A	G	-0.00836302	0.002851	0.413	0.41588	0.811346	9	133783566	0.011946	9	133783566	0.00141043	3.04e-09
Lung cancer	rs4741016	C	T	C	T	-0.0144567	-0.001359	0.23	0.233931	0.92238	9	1036132	0.01395	9	1036132	0.00164534	1.54e-18
Lung cancer	rs4756026	T	C	T	C	0.0117377	0.017699	0.258	0.258482	0.203336	11	45833960	0.013913	11	45833960	0.00159243	1.69e-13
Lung cancer	rs4760	G	A	G	A	-0.0165489	-0.017149	0.149	0.131438	0.386921	19	44153100	0.01982	19	44153100	0.00193631	1.27e-17
Lung cancer	rs4765615	C	T	C	T	-0.0176659	0.006925	0.479	0.474969	0.58012	12	125299830	0.012519	12	125299830	0.0014458	2.47e-34
Lung cancer	rs4767320	T	C	T	C	-0.00770204	-0.01621	0.436	0.445261	0.171043	12	115913558	0.011842	12	115913558	0.00139889	3.67e-08
Lung cancer	rs4788681	A	G	A	G	-0.0113756	-0.016686	0.214	0.207351	0.255648	16	72974453	0.014679	16	72974453	0.00170368	2.44e-11
Lung cancer	rs4801886	G	A	G	A	-0.010756	-0.019096	0.224	0.242216	0.227376	19	52151275	0.015819	19	52151275	0.00196969	4.74e-08
Lung cancer	rs4804312	C	T	C	T	0.0100795	0.015875	0.46	0.459252	0.199586	19	8640107	0.012376	19	8640107	0.00143005	1.81e-12
Lung cancer	rs4804833	A	G	A	G	-0.0139103	-0.014498	0.391	0.398108	0.224195	19	7970635	0.011928	19	7970635	0.00141483	8.22e-23
Lung cancer	rs4805881	A	C	A	C	-0.019606	0.029993	0.334	0.328219	0.0156829	19	33896432	0.012413	19	33896432	0.00146141	4.89e-41
Lung cancer	rs4814175	A	T	A	T	-0.00805497	0.01893	0.395	0.400407	0.116097	20	12959094	0.012047	20	12959094	0.00140767	1.05e-08
Lung cancer	rs4818226	A	G	A	G	0.0110549	-0.008445	0.323	0.319397	0.500098	21	42633065	0.012524	21	42633065	0.00147968	7.95e-14
Lung cancer	rs4820325	G	A	G	A	0.0196419	-0.010719	0.418	0.420843	0.365612	22	38599978	0.011848	22	38599978	0.00141272	6.02e-44
Lung cancer	rs4851250	C	T	C	T	0.0147729	0.01835	0.172	0.172563	0.232421	2	100729293	0.015366	2	100729293	0.00182499	5.74e-16
Lung cancer	rs4855447	A	G	A	G	0.0112195	-0.018349	0.211	0.207654	0.20742	3	69803328	0.014555	3	69803328	0.00169443	3.56e-11
Lung cancer	rs4867646	T	C	T	C	0.0106758	-0.018712	0.299	0.296257	0.145646	5	170580152	0.01286	5	170580152	0.00154552	4.93e-12
Lung cancer	rs4881540	C	T	C	T	-0.0124591	-0.012579	0.122	0.11699	0.518666	10	954276	0.01949	10	954276	0.00222562	2.17e-08
Lung cancer	rs4916497	T	C	T	C	-0.0107816	0.020777	0.284	0.288857	0.10992	3	196198533	0.012997	3	196198533	0.0015386	2.43e-12
Lung cancer	rs4941761	G	T	G	T	-0.00902885	-0.004463	0.251	0.258337	0.7431	13	31711857	0.013616	13	31711857	0.00164681	4.19e-08
Lung cancer	rs4942561	G	T	G	T	-0.010493	-0.002404	0.247	0.239187	0.861917	13	47209347	0.013823	13	47209347	0.00160351	6e-11
Lung cancer	rs4976033	G	A	G	A	-0.0135062	0.009174	0.405	0.414703	0.475312	5	67714246	0.012851	5	67714246	0.00142899	3.34e-21
Lung cancer	rs4984768	T	G	T	G	-0.0087131	-0.016852	0.347	0.339215	0.220233	16	1253907	0.013746	16	1253907	0.00150255	6.68e-09
Lung cancer	rs4986970	T	A	T	A	-0.0839135	0.016691	0.0318	0.0349	0.636483	16	67976320	0.035315	16	67976320	0.00401317	4.39e-97
Lung cancer	rs523288	T	A	T	A	-0.0184174	0.001141	0.238	0.235863	0.934175	18	57848369	0.013812	18	57848369	0.00164118	3.18e-29
Lung cancer	rs524126	T	C	T	C	-0.0103214	0.008649	0.32	0.311634	0.489897	9	13708607	0.012526	9	13708607	0.00147046	2.23e-12
Lung cancer	rs538394	T	G	T	G	-0.0114571	-0.001018	0.333	0.330708	0.934793	11	65630698	0.012443	11	65630698	0.00146196	4.62e-15
Lung cancer	rs543458	C	A	C	A	0.0128359	-0.035651	0.19	0.192792	0.0181153	9	14068327	0.015086	9	14068327	0.00175952	2.98e-13
Lung cancer	rs546355	C	T	C	T	-0.0127904	0.005854	0.312	0.316552	0.643937	1	28364156	0.012667	1	28364156	0.00148915	8.77e-18
Lung cancer	rs553427	C	T	C	T	-0.0171565	-0.005228	0.473	0.460658	0.65725	1	234852760	0.011783	1	234852760	0.00139696	1.14e-34
Lung cancer	rs55665473	A	G	A	G	0.0262865	0.001734	0.239	0.239721	0.898243	10	46022005	0.013557	10	46022005	0.00161043	6.81e-60
Lung cancer	rs55707100	T	C	T	C	-0.101589	-0.082614	0.0264	0.031207	0.0141098	15	43820717	0.033659	15	43820717	0.00430332	3.26e-123
Lung cancer	rs55730499	T	C	T	C	0.0172005	-0.052757	0.0695	0.058296	0.0509841	6	161005610	0.027032	6	161005610	0.00272859	2.9e-10
Lung cancer	rs55747707	A	G	A	G	0.0381472	0.034828	0.196	0.190019	0.023473	7	73037366	0.015372	7	73037366	0.00174595	7.95e-106
Lung cancer	rs55775305	G	C	G	C	-0.0126192	0.002169	0.17	0.166792	0.892496	1	2975119	0.01605	1	2975119	0.00186465	1.31e-11
Lung cancer	rs55793253	C	T	C	T	-0.022764	0.002535	0.159	0.16227	0.880697	6	34237941	0.016893	6	34237941	0.00189493	3.03e-33
Lung cancer	rs55794721	A	G	A	G	0.00834647	-0.013483	0.388	0.368221	0.312602	1	25561667	0.013352	1	25561667	0.0015289	4.78e-08
Lung cancer	rs55884539	C	A	C	A	0.00878548	0.023469	0.302	0.309774	0.0791481	11	45944161	0.013368	11	45944161	0.00155052	1.46e-08
Lung cancer	rs55949834	C	T	C	T	-0.020716	-0.100998	0.0362	0.036557	0.00522798	8	144440615	0.036166	8	144440615	0.00376169	3.65e-08
Lung cancer	rs55966194	G	C	G	C	0.0116153	0.001742	0.274	0.273107	0.896531	20	45599090	0.013394	20	45599090	0.00154804	6.23e-14
Lung cancer	rs56011846	G	C	G	C	-0.0102111	0.021717	0.235	0.227549	0.122909	7	116690124	0.014077	7	116690124	0.00181943	2e-08
Lung cancer	rs56059966	A	G	A	G	-0.0131323	0.033151	0.0988	0.093108	0.0997397	3	168780329	0.020139	3	168780329	0.0023147	1.4e-08
Lung cancer	rs56094641	G	A	G	A	-0.0194015	-0.018796	0.41	0.418457	0.1131	16	53806453	0.011863	16	53806453	0.00139927	1.03e-43
Lung cancer	rs56105022	A	G	A	G	-0.030072	0.050376	0.0348	0.036649	0.121907	1	224544746	0.032567	1	224544746	0.00393367	2.09e-14
Lung cancer	rs56112519	A	G	A	G	-0.00893635	0.001309	0.287	0.27836	0.919463	8	126589765	0.012942	8	126589765	0.00153803	6.24e-09
Lung cancer	rs56196860	A	C	A	C	0.0336444	-0.033543	0.0257	0.030624	0.465705	12	2908330	0.045982	12	2908330	0.00442748	2.98e-14
Lung cancer	rs56211462	A	G	A	G	0.00993422	-0.000227	0.178	0.171288	0.989029	4	37415892	0.016503	4	37415892	0.00181352	4.3e-08
Lung cancer	rs56213993	C	T	C	T	0.0135215	0.020081	0.3	0.289648	0.155799	12	125451277	0.014148	12	125451277	0.00155519	3.49e-18
Lung cancer	rs56263064	G	C	G	C	0.01033	0.003711	0.28	0.27959	0.783975	12	122631964	0.013538	12	122631964	0.00157958	6.16e-11
Lung cancer	rs56271783	C	G	C	G	-0.050479	0.004202	0.0467	0.041998	0.886191	11	64004723	0.029357	11	64004723	0.00324937	2.01e-54
Lung cancer	rs56279768	T	C	T	C	0.0135506	0.004518	0.298	0.298	0.735844	6	43801100	0.013392	6	43801100	0.00156238	4.21e-18
Lung cancer	rs56304870	A	T	A	T	-0.0160345	-0.011366	0.0655	0.066981	0.6323	7	44863439	0.023754	7	44863439	0.00279293	9.41e-09
Lung cancer	rs56304923	C	T	C	T	0.00975366	-0.017378	0.189	0.187223	0.247236	2	86846399	0.015018	2	86846399	0.0017658	3.32e-08
Lung cancer	rs56322906	A	G	A	G	-0.0791286	-0.050681	0.0389	0.039969	0.0740567	19	11346155	0.028372	19	11346155	0.00349839	2.85e-113
Lung cancer	rs56332871	A	C	A	C	0.0111343	0.00536	0.27	0.274022	0.687378	15	96714816	0.013319	15	96714816	0.00155996	9.5e-13
Lung cancer	rs56347459	G	C	G	C	-0.0149081	-0.006943	0.127	0.127631	0.707394	2	228569339	0.018497	2	228569339	0.00214014	3.26e-12
Lung cancer	rs565108	T	C	T	C	0.00872919	-0.027503	0.443	0.43909	0.0190611	10	99772190	0.011732	10	99772190	0.00139874	4.35e-10
Lung cancer	rs57215361	G	A	G	A	-0.0209623	-0.007554	0.0603	0.068597	0.767586	1	27314814	0.025561	1	27314814	0.00298572	2.21e-12
Lung cancer	rs5743604	G	A	G	A	-0.00948023	-0.026226	0.229	0.265329	0.0550269	4	38801285	0.013669	4	38801285	0.0016544	1e-08
Lung cancer	rs5753463	A	G	A	G	-0.0174592	-0.028585	0.0834	0.083925	0.197147	22	31507049	0.022163	22	31507049	0.00256941	1.08e-11
Lung cancer	rs58138751	T	C	T	C	0.0444204	-0.023584	0.0516	0.052649	0.386608	16	57058404	0.02724	16	57058404	0.0030857	5.52e-47
Lung cancer	rs58153210	C	T	C	T	0.00831506	-0.014756	0.408	0.408913	0.219871	8	26271120	0.012028	8	26271120	0.00143792	7.35e-09
Lung cancer	rs58629413	T	C	T	C	-0.00899072	0.009379	0.304	0.321416	0.535129	19	8260721	0.015123	19	8260721	0.00164177	4.34e-08
Lung cancer	rs58745709	C	T	C	T	0.0109309	-0.02728	0.285	0.282474	0.0364038	15	43114304	0.013038	15	43114304	0.00156174	2.57e-12
Lung cancer	rs5883	T	C	T	C	0.130463	-4.3e-05	0.0543	0.059687	0.998708	16	57007353	0.026432	16	57007353	0.00303513	1e-200
Lung cancer	rs59537759	C	T	C	T	0.0395661	-0.000383	0.0174	0.017832	0.993244	16	56647041	0.045209	16	56647041	0.00533746	1.24e-13
Lung cancer	rs59688746	A	T	A	T	0.0193085	-0.012577	0.0541	0.060834	0.628532	1	110445511	0.025997	1	110445511	0.00305372	2.57e-10
Lung cancer	rs59770119	G	A	G	A	0.0168521	-0.005181	0.423	0.432638	0.664826	1	219664627	0.011959	1	219664627	0.00141002	6.36e-33
Lung cancer	rs6017143	T	C	T	C	0.0119935	-0.024308	0.16	0.179488	0.129047	20	42313748	0.016014	20	42313748	0.0018925	2.34e-10
Lung cancer	rs6018424	T	C	T	C	0.0128729	0.01148	0.199	0.215776	0.457179	20	45986984	0.015441	20	45986984	0.00174231	1.49e-13
Lung cancer	rs6029180	G	A	G	A	0.00848213	-0.001315	0.308	0.290061	0.918023	20	39178923	0.012778	20	39178923	0.00149171	1.3e-08
Lung cancer	rs60300015	G	A	G	A	0.00847556	0.012999	0.28	0.28446	0.331782	4	175061407	0.013393	4	175061407	0.00155402	4.93e-08
Lung cancer	rs60536263	C	T	C	T	0.0157464	0.011635	0.121	0.12078	0.521974	9	15280187	0.01817	9	15280187	0.0021351	1.64e-13
Lung cancer	rs60570301	A	G	A	G	0.0159804	0.018267	0.121	0.123516	0.326468	19	18597196	0.018616	19	18597196	0.00216584	1.6e-13
Lung cancer	rs6063153	T	C	T	C	-0.0123247	0.003417	0.318	0.325508	0.789457	20	46454945	0.012796	20	46454945	0.00150113	2.21e-16
Lung cancer	rs6065904	A	G	A	G	-0.0534103	-0.011379	0.222	0.228827	0.41849	20	44534651	0.014065	20	44534651	0.00167185	1e-200
Lung cancer	rs60882446	G	A	G	A	-0.00896798	-0.029169	0.374	0.377241	0.0164961	7	35666323	0.012165	7	35666323	0.00143974	4.7e-10
Lung cancer	rs6096939	C	G	C	G	0.0109737	0.005367	0.362	0.365387	0.659545	20	51034268	0.012182	20	51034268	0.00144109	2.64e-14
Lung cancer	rs61373376	T	C	T	C	-0.0153879	0.031974	0.163	0.170561	0.042633	19	46183586	0.015772	19	46183586	0.00187334	2.14e-16
Lung cancer	rs6141564	G	A	G	A	-0.0122444	0.010696	0.135	0.156481	0.520799	20	34375497	0.016658	20	34375497	0.00204463	2.12e-09
Lung cancer	rs61731455	G	A	G	A	0.0113769	-0.019842	0.189	0.192479	0.210018	5	665295	0.015829	5	665295	0.001768	1.24e-10
Lung cancer	rs61788122	T	G	T	G	-0.0271691	0.03128	0.0255	0.023162	0.5011	1	110340813	0.046495	1	110340813	0.00463734	4.66e-09
Lung cancer	rs61876729	G	A	G	A	0.014729	0.002145	0.0879	0.092805	0.922898	11	778857	0.022159	11	778857	0.00246842	2.42e-09
Lung cancer	rs61941677	G	C	G	C	-0.0616162	-0.006726	0.13	0.130082	0.719767	12	125325010	0.018748	12	125325010	0.00210707	5.58e-188
Lung cancer	rs62037023	A	T	A	T	-0.0259389	-0.044102	0.0406	0.042506	0.152965	16	56851805	0.030859	16	56851805	0.0035596	3.17e-13
Lung cancer	rs62037364	A	G	A	G	-0.00983002	0.020202	0.406	0.406547	0.0921721	16	28868695	0.011996	16	28868695	0.00141968	4.39e-12
Lung cancer	rs62070804	T	C	T	C	-0.0355013	-0.11645	0.0166	0.019329	0.0261336	17	27889643	0.052356	17	27889643	0.00547869	9.18e-11
Lung cancer	rs620982	C	T	C	T	0.00860377	-0.003768	0.46	0.466512	0.74733	18	29803271	0.011695	18	29803271	0.00138019	4.55e-10
Lung cancer	rs62122148	A	G	A	G	0.0113102	-0.007767	0.318	0.334773	0.546176	19	35492575	0.012871	19	35492575	0.0015087	6.55e-14
Lung cancer	rs62135193	C	T	C	T	0.00833329	0.016638	0.469	0.472215	0.175677	2	48755477	0.012286	2	48755477	0.00141715	4.09e-09
Lung cancer	rs62136301	G	A	G	A	0.0111928	-0.005853	0.193	0.191433	0.702673	2	32674374	0.015335	2	32674374	0.0017719	2.67e-10
Lung cancer	rs62194890	G	A	G	A	0.0170158	-0.00292	0.0672	0.075321	0.89417	20	6706089	0.021948	20	6706089	0.00279631	1.16e-09
Lung cancer	rs62271368	A	T	A	T	-0.0180073	0.022038	0.0893	0.085893	0.283497	3	150056728	0.020549	3	150056728	0.00240264	6.64e-14
Lung cancer	rs62328321	C	T	C	T	-0.0105435	-0.006952	0.371	0.359129	0.566903	4	143319721	0.012141	4	143319721	0.00142418	1.33e-13
Lung cancer	rs62427983	C	T	C	T	0.00987443	0.022844	0.32	0.318741	0.109181	6	107441254	0.014261	6	107441254	0.00152067	8.39e-11
Lung cancer	rs62438526	T	C	T	C	-0.0104739	0.015787	0.298	0.30088	0.235621	6	127566282	0.013311	6	127566282	0.00163919	1.66e-10
Lung cancer	rs62490267	C	T	C	T	-0.00847363	0.023147	0.304	0.299135	0.0766063	7	149238823	0.013072	7	149238823	0.00153763	3.57e-08
Lung cancer	rs62543565	C	A	C	A	-0.0105497	-0.001532	0.363	0.382099	0.90101	9	16901067	0.012314	9	16901067	0.00143746	2.15e-13
Lung cancer	rs6425364	T	G	T	G	-0.00922715	-0.011707	0.299	0.295241	0.366962	1	171617708	0.012976	1	171617708	0.00151141	1.03e-09
Lung cancer	rs6478851	A	G	A	G	-0.0114603	-0.010044	0.237	0.24134	0.465233	9	131561110	0.013754	9	131561110	0.00162699	1.87e-12
Lung cancer	rs6480771	C	T	C	T	-0.00874045	0.021392	0.414	0.411984	0.06984	10	76861680	0.011799	10	76861680	0.00139468	3.68e-10
Lung cancer	rs6486121	C	T	C	T	0.00962508	-0.01264	0.371	0.367316	0.292982	11	13355770	0.01202	11	13355770	0.00143611	2.05e-11
Lung cancer	rs6499845	A	C	A	C	0.0642105	0.038988	0.0125	0.013153	0.46457	16	56662164	0.05331	16	56662164	0.00622816	6.37e-25
Lung cancer	rs650194	A	G	A	G	-0.0114281	0.008481	0.338	0.337447	0.49131	1	71414863	0.012323	1	71414863	0.00147198	8.24e-15
Lung cancer	rs6503091	G	A	G	A	0.0105406	-0.020297	0.39	0.395535	0.0908768	17	8109598	0.012005	17	8109598	0.00141955	1.13e-13
Lung cancer	rs650461	G	C	G	C	0.00866938	0.012483	0.372	0.36987	0.30133	11	111889635	0.012077	11	111889635	0.00143342	1.47e-09
Lung cancer	rs6506032	A	G	A	G	0.0217664	0.025749	0.0734	0.073814	0.232606	18	287534	0.021571	18	287534	0.00261925	9.56e-17
Lung cancer	rs6542680	C	T	C	T	0.0226427	0.030706	0.192	0.190227	0.0422233	2	3640142	0.015116	2	3640142	0.00177231	2.24e-37
Lung cancer	rs6548005	G	C	G	C	-0.0122928	0.017446	0.196	0.185969	0.245181	2	30480196	0.015012	2	30480196	0.00172706	1.1e-12
Lung cancer	rs6562064	T	C	T	C	-0.00824202	0.01223	0.331	0.321561	0.324484	13	60506729	0.012413	13	60506729	0.00148986	3.16e-08
Lung cancer	rs6578283	G	A	G	A	-0.0085623	0.008738	0.294	0.27933	0.531703	11	2673575	0.013971	11	2673575	0.00156323	4.32e-08
Lung cancer	rs6585209	G	C	G	C	-0.00903019	-0.006764	0.378	0.377446	0.577358	10	114887188	0.012138	10	114887188	0.00143743	3.34e-10
Lung cancer	rs6589563	A	G	A	G	-0.0832445	0.005291	0.0794	0.07574	0.806191	11	116590787	0.021565	11	116590787	0.00253565	1e-200
Lung cancer	rs6663226	T	A	T	A	0.010488	0.002413	0.36	0.360345	0.842767	1	66164748	0.012163	1	66164748	0.0014389	3.12e-13
Lung cancer	rs66731853	A	G	A	G	-0.010166	0.00084	0.316	0.310936	0.94703	1	20916238	0.012644	1	20916238	0.00148356	7.26e-12
Lung cancer	rs6675366	C	T	C	T	-0.0218051	0.0322	0.0401	0.043509	0.261848	1	198517308	0.028698	1	198517308	0.00354887	8.03e-10
Lung cancer	rs6691831	G	A	G	A	0.00960729	0.024468	0.256	0.255991	0.0666284	1	11220180	0.01334	1	11220180	0.0016365	4.34e-09
Lung cancer	rs6702754	C	T	C	T	0.0083415	-0.001945	0.302	0.288601	0.87843	1	154303976	0.012714	1	154303976	0.00149066	2.2e-08
Lung cancer	rs671537	A	G	A	G	-0.0186226	-0.051019	0.0462	0.056677	0.0623393	9	136204311	0.027373	9	136204311	0.00335948	2.97e-08
Lung cancer	rs672341	A	G	A	G	0.0139449	-0.001606	0.41	0.397248	0.893089	6	153455994	0.01195	6	153455994	0.00140802	4e-23
Lung cancer	rs67290736	T	C	T	C	-0.018328	0.008188	0.0487	0.0505	0.769038	18	56082558	0.027885	18	56082558	0.00323106	1.41e-08
Lung cancer	rs673335	C	T	C	T	-0.0299251	0.015458	0.174	0.178284	0.313955	11	75450576	0.015352	11	75450576	0.0018127	3.18e-61
Lung cancer	rs67611440	T	C	T	C	0.00783902	0.012422	0.41	0.423311	0.302399	18	58180796	0.012045	18	58180796	0.00143142	4.34e-08
Lung cancer	rs6790951	T	C	T	C	-0.00837637	0.007632	0.48	0.484108	0.513326	3	160025287	0.011675	3	160025287	0.00141032	2.86e-09
Lung cancer	rs680994	C	A	C	A	-0.0245268	-0.039341	0.0392	0.037896	0.194448	5	131316200	0.03032	5	131316200	0.00355062	4.92e-12
Lung cancer	rs6825004	G	C	G	C	-0.00859675	0.022809	0.299	0.304478	0.0721815	4	77110365	0.012686	4	77110365	0.00152602	1.77e-08
Lung cancer	rs6831339	T	C	T	C	-0.0120156	-0.040063	0.248	0.245844	0.00336219	4	83906408	0.013661	4	83906408	0.00159719	5.35e-14
Lung cancer	rs685903	C	T	C	T	0.00922215	0.007236	0.479	0.50382	0.536534	11	126187837	0.011707	11	126187837	0.00138594	2.85e-11
Lung cancer	rs686030	C	A	C	A	-0.0496185	-0.022054	0.142	0.136726	0.18782	9	15304782	0.016745	9	15304782	0.00196943	4.62e-140
Lung cancer	rs6866562	G	A	G	A	0.0107433	0.017332	0.461	0.461778	0.138281	5	52697383	0.011694	5	52697383	0.00138588	9.05e-15
Lung cancer	rs6867299	C	T	C	T	-0.00840519	0.02742	0.368	0.36808	0.0266359	5	139044217	0.012369	5	139044217	0.00144605	6.15e-09
Lung cancer	rs6879613	T	C	T	C	-0.012086	-0.023947	0.14	0.143167	0.152585	5	179159627	0.016741	5	179159627	0.00200083	1.54e-09
Lung cancer	rs6882591	A	G	A	G	0.0165661	-0.00211	0.147	0.155164	0.897693	5	176546460	0.016412	5	176546460	0.00196558	3.51e-17
Lung cancer	rs690	G	T	G	T	0.0129196	-0.019532	0.415	0.436618	0.262664	15	58834741	0.017437	15	58834741	0.001889	7.95e-12
Lung cancer	rs6919534	G	A	G	A	0.0177104	0.028292	0.132	0.128786	0.0988406	6	35246903	0.017141	6	35246903	0.00204463	4.64e-18
Lung cancer	rs6924387	G	A	G	A	-0.0129052	-0.001342	0.414	0.405883	0.910799	6	137082948	0.011975	6	137082948	0.00143165	1.98e-19
Lung cancer	rs6941639	A	G	A	G	-0.00908792	-0.013103	0.357	0.353381	0.2818	6	131143142	0.012174	6	131143142	0.00144459	3.15e-10
Lung cancer	rs6941918	G	T	G	T	-0.00975448	0.003847	0.241	0.245078	0.777918	6	36514721	0.013641	6	36514721	0.00165304	3.61e-09
Lung cancer	rs6944945	A	G	A	G	-0.00843196	0.011419	0.314	0.327219	0.365583	7	100795046	0.012621	7	100795046	0.00150539	2.13e-08
Lung cancer	rs6968554	A	G	A	G	0.0125768	-0.000366	0.365	0.368923	0.975745	7	17287106	0.012042	7	17287106	0.00143447	1.83e-18
Lung cancer	rs6983481	T	G	T	G	0.00923243	-0.008349	0.233	0.227131	0.540979	8	23609009	0.013656	8	23609009	0.00162529	1.34e-08
Lung cancer	rs6984428	A	T	A	T	0.00984259	0.014804	0.252	0.261426	0.272837	8	34404288	0.013501	8	34404288	0.00159801	7.31e-10
Lung cancer	rs6994609	G	T	G	T	0.0111147	0.003896	0.473	0.458516	0.739436	8	64799004	0.011715	8	64799004	0.00138037	8.15e-16
Lung cancer	rs7001295	C	T	C	T	0.0547129	-0.008107	0.177	0.174318	0.634503	8	19938922	0.017054	8	19938922	0.00213777	1.8e-144
Lung cancer	rs703966	A	G	A	G	0.01183	0.024009	0.418	0.430535	0.0434516	10	80954251	0.011889	10	80954251	0.00140175	3.19e-17
Lung cancer	rs704367	A	C	A	C	0.00831395	0.008849	0.294	0.291378	0.487621	3	63868777	0.012749	3	63868777	0.00151343	3.94e-08
Lung cancer	rs705379	A	G	A	G	-0.0102792	-0.001842	0.464	0.449079	0.877829	7	94953895	0.011985	7	94953895	0.00140992	3.09e-13
Lung cancer	rs7098444	C	T	C	T	0.00927122	-0.0126	0.424	0.413465	0.292962	10	75580042	0.011981	10	75580042	0.00141345	5.41e-11
Lung cancer	rs7115739	T	G	T	G	-0.0376573	-0.027685	0.0312	0.038331	0.398194	11	61641717	0.032769	11	61641717	0.00409811	3.97e-20
Lung cancer	rs7127524	A	G	A	G	0.00771629	-0.016744	0.459	0.453613	0.156987	11	102353192	0.011831	11	102353192	0.00139158	2.94e-08
Lung cancer	rs7132908	A	G	A	G	-0.0113633	-0.028631	0.385	0.38752	0.0183018	12	50263148	0.012134	12	50263148	0.00141393	9.23e-16
Lung cancer	rs7133378	A	G	A	G	0.0333465	-0.014538	0.32	0.325619	0.246665	12	124409502	0.012549	12	124409502	0.00148593	1.55e-111
Lung cancer	rs7134150	A	G	A	G	-0.0253809	-0.017587	0.0645	0.066196	0.472449	12	20591332	0.024477	12	20591332	0.00280691	1.53e-19
Lung cancer	rs71387113	T	A	T	A	-0.033176	0.029777	0.0507	0.054257	0.293947	16	56278442	0.028373	16	56278442	0.00325899	2.44e-24
Lung cancer	rs7155375	T	C	T	C	0.0103785	-0.002194	0.361	0.366687	0.859064	14	101188731	0.012359	14	101188731	0.00147185	1.77e-12
Lung cancer	rs71558326	T	G	T	G	-0.010813	-0.024012	0.248	0.253573	0.100188	6	108971060	0.014607	6	108971060	0.00164151	4.48e-11
Lung cancer	rs7159513	A	G	A	G	-0.0109953	0.041236	0.171	0.165353	0.00977798	14	29856951	0.015961	14	29856951	0.00189392	6.41e-09
Lung cancer	rs7165301	C	T	C	T	-0.0567554	0.003159	0.165	0.165407	0.841874	15	58552606	0.015836	15	58552606	0.0018615	1e-200
Lung cancer	rs7170361	C	T	C	T	0.0820185	0.00942	0.279	0.278126	0.480376	15	58718998	0.013349	15	58718998	0.00159011	1e-200
Lung cancer	rs7170463	G	A	G	A	0.013358	-0.019463	0.312	0.314123	0.127592	15	41888918	0.012774	15	41888918	0.00151354	1.09e-18
Lung cancer	rs717684	T	G	T	G	-0.00910811	-0.009135	0.268	0.261783	0.489203	2	181335796	0.013209	2	181335796	0.00155126	4.32e-09
Lung cancer	rs7178050	G	A	G	A	0.00910602	0.008095	0.338	0.34457	0.515093	15	59923814	0.012436	15	59923814	0.00163673	2.64e-08
Lung cancer	rs7214563	T	C	T	C	-0.0187203	0.013276	0.0759	0.078439	0.54874	17	74214276	0.02214	17	74214276	0.00260403	6.53e-13
Lung cancer	rs7220532	T	C	T	C	-0.00952753	0.011781	0.478	0.48153	0.317512	17	76808773	0.011786	17	76808773	0.00152485	4.15e-10
Lung cancer	rs7222903	T	G	T	G	-0.00763016	0.012664	0.471	0.465191	0.280861	17	34850623	0.011743	17	34850623	0.00138052	3.26e-08
Lung cancer	rs7231453	G	A	G	A	-0.0131648	0.014653	0.189	0.195388	0.322761	18	46689877	0.014819	18	46689877	0.00177296	1.13e-13
Lung cancer	rs7234218	A	G	A	G	-0.0391425	0.016987	0.407	0.404928	0.155657	18	47163557	0.011964	18	47163557	0.00140705	2.57e-170
Lung cancer	rs72470595	C	T	C	T	0.048302	-0.011137	0.00983	0.010929	0.856557	1	220968274	0.061613	1	220968274	0.00736636	5.49e-11
Lung cancer	rs7251161	A	G	A	G	0.00969023	0.000321	0.294	0.295837	0.98437	19	45706865	0.016405	19	45706865	0.00167611	7.41e-09
Lung cancer	rs7252042	C	T	C	T	-0.00814585	0.021036	0.394	0.402198	0.0892009	19	33720811	0.012377	19	33720811	0.00146435	2.66e-08
Lung cancer	rs72555385	G	A	G	A	-0.0299971	0.019584	0.0423	0.040118	0.501729	7	73123473	0.029152	7	73123473	0.00342182	1.84e-18
Lung cancer	rs72647336	A	G	A	G	-0.0501736	-0.020594	0.0489	0.058775	0.496765	8	126445055	0.030303	8	126445055	0.00341746	8.46e-49
Lung cancer	rs7266471	A	T	A	T	0.0154312	-0.033682	0.164	0.169835	0.0298664	20	30220599	0.015509	20	30220599	0.00187264	1.72e-16
Lung cancer	rs72698383	T	C	T	C	0.0175828	0.003307	0.0805	0.087513	0.872522	9	19256362	0.020608	9	19256362	0.00264268	2.86e-11
Lung cancer	rs72711623	A	G	A	G	-0.0119746	-0.01033	0.12	0.114568	0.594761	8	121980450	0.019419	8	121980450	0.00212336	1.71e-08
Lung cancer	rs72712556	A	G	A	G	0.00819914	-0.035181	0.329	0.322668	0.00541397	4	140900251	0.012649	4	140900251	0.00148039	3.05e-08
Lung cancer	rs72729582	G	A	G	A	0.0230866	0.039221	0.0734	0.078832	0.080412	14	69149372	0.022434	14	69149372	0.00269469	1.06e-17
Lung cancer	rs72729623	T	C	T	C	-0.0163973	-0.015475	0.145	0.14457	0.368541	4	154208278	0.017209	4	154208278	0.00195559	5.08e-17
Lung cancer	rs72740828	C	G	C	G	-0.0443113	0.004076	0.0698	0.068734	0.862449	15	58666500	0.023525	15	58666500	0.00274983	2.03e-58
Lung cancer	rs72762705	T	C	T	C	0.0113809	-0.025023	0.199	0.202557	0.0873657	16	4020732	0.014638	16	4020732	0.00174833	7.54e-11
Lung cancer	rs72766660	A	G	A	G	-0.0233164	-0.014257	0.0455	0.038763	0.641713	16	2254626	0.03064	16	2254626	0.00332988	2.52e-12
Lung cancer	rs72786761	C	A	C	A	0.153186	0.087829	0.0221	0.020273	0.105086	16	56938955	0.054193	16	56938955	0.00496702	1e-200
Lung cancer	rs72801474	A	G	A	G	0.0257732	0.002338	0.0955	0.105505	0.920259	5	132444128	0.023351	5	132444128	0.00240386	8.06e-27
Lung cancer	rs72812818	C	G	C	G	-0.0110461	-0.004063	0.311	0.314846	0.746941	5	173356752	0.012591	5	173356752	0.00148343	9.6e-14
Lung cancer	rs72814452	A	G	A	G	-0.0274964	-0.010351	0.0209	0.018233	0.812984	16	56342315	0.043755	16	56342315	0.00485557	1.49e-08
Lung cancer	rs72816122	T	C	T	C	0.0130399	0.005023	0.127	0.125635	0.776393	5	172524035	0.017685	5	172524035	0.00205734	2.32e-10
Lung cancer	rs72823014	A	G	A	G	0.0309908	-0.012872	0.118	0.111285	0.493456	10	115786236	0.018796	10	115786236	0.00214012	1.6e-47
Lung cancer	rs72829068	A	G	A	G	0.016186	0.011118	0.067	0.065625	0.636777	16	81609332	0.023545	16	81609332	0.00276139	4.59e-09
Lung cancer	rs72911715	T	C	T	C	-0.0362274	-0.094673	0.0158	0.017465	0.1376	11	47678093	0.063762	11	47678093	0.00628204	8.08e-09
Lung cancer	rs72959041	A	G	A	G	-0.046877	-0.020678	0.0523	0.05458	0.491548	6	127454893	0.030062	6	127454893	0.00315962	8.54e-50
Lung cancer	rs73029270	G	A	G	A	0.0160719	0.010658	0.132	0.127721	0.546328	6	164123095	0.017667	6	164123095	0.00204541	3.92e-15
Lung cancer	rs73045226	G	A	G	A	0.0157592	0.011869	0.118	0.112456	0.528405	19	41760913	0.018826	19	41760913	0.00212346	1.16e-13
Lung cancer	rs73119306	G	A	G	A	0.0274664	0.022327	0.249	0.250916	0.112645	12	57826982	0.014074	12	57826982	0.00160299	8.21e-66
Lung cancer	rs73119518	T	G	T	G	-0.0209213	0.010548	0.0612	0.067246	0.651354	1	230451908	0.023342	1	230451908	0.00315745	3.45e-11
Lung cancer	rs73194763	C	T	C	T	-0.0102073	-4.1e-05	0.172	0.169834	0.997856	13	67173665	0.015369	13	67173665	0.00183756	2.78e-08
Lung cancer	rs7320982	C	T	C	T	-0.00953965	-0.004822	0.237	0.238744	0.72791	13	92019926	0.01386	13	92019926	0.0016548	8.17e-09
Lung cancer	rs73216701	G	A	G	A	0.00881347	-0.017803	0.432	0.426291	0.134107	3	108865293	0.011884	3	108865293	0.00138951	2.26e-10
Lung cancer	rs73243877	G	A	G	A	-0.021443	-0.010348	0.163	0.164826	0.514546	4	26047616	0.015877	4	26047616	0.0018514	5.08e-31
Lung cancer	rs73424597	C	T	C	T	0.0368071	-0.043057	0.0288	0.030501	0.191577	15	58899609	0.032971	15	58899609	0.00424862	4.58e-18
Lung cancer	rs7350481	T	C	T	C	-0.0921932	0.027808	0.0656	0.071321	0.217642	11	116586283	0.022556	11	116586283	0.00276575	1e-200
Lung cancer	rs73546877	T	C	T	C	-0.0202689	0.005397	0.0397	0.038872	0.872378	16	57089786	0.033597	16	57089786	0.00366334	3.15e-08
Lung cancer	rs7356886	T	C	T	C	-0.0108934	-0.00596	0.435	0.445589	0.622966	6	43821770	0.012122	6	43821770	0.00142299	1.93e-14
Lung cancer	rs73597578	T	C	T	C	0.0685063	-0.043482	0.104	0.104916	0.0236642	16	67679348	0.019218	16	67679348	0.0022649	1e-200
Lung cancer	rs73602128	C	T	C	T	0.0170008	-0.0059	0.0763	0.075903	0.820831	20	566768	0.026053	20	566768	0.00265629	1.55e-10
Lung cancer	rs73632737	C	G	C	G	-0.0366335	-0.01513	0.072	0.06836	0.52013	11	126226775	0.023525	11	126226775	0.00263618	6.66e-44
Lung cancer	rs73667430	T	C	T	C	-0.0708798	0.013245	0.017	0.016001	0.76467	8	19644400	0.044245	8	19644400	0.00540393	2.65e-39
Lung cancer	rs73744635	C	T	C	T	0.0183444	-0.044759	0.0476	0.05352	0.103545	6	55437238	0.027495	6	55437238	0.00329455	2.58e-08
Lung cancer	rs7404696	C	T	C	T	0.0144949	-0.017562	0.274	0.273184	0.181668	16	1012393	0.013149	16	1012393	0.00157513	3.5e-20
Lung cancer	rs7412	T	C	T	C	0.0772377	0.043928	0.0748	0.073124	0.0495278	19	45412079	0.022366	19	45412079	0.00260536	3.85e-193
Lung cancer	rs74174997	T	G	T	G	-0.024261	0.038529	0.0855	0.102907	0.0548848	20	44721385	0.020069	20	44721385	0.00254777	1.69e-21
Lung cancer	rs74486301	A	G	A	G	0.0707942	0.017061	0.0128	0.011572	0.78647	16	57125350	0.06298	16	57125350	0.00634487	6.57e-29
Lung cancer	rs74523911	T	G	T	G	-0.0247385	0.030582	0.0459	0.04897	0.293079	16	56298084	0.029087	16	56298084	0.0033667	2.01e-13
Lung cancer	rs74543117	C	T	C	T	-0.0116806	-0.014869	0.132	0.13911	0.386925	11	13475595	0.017186	11	13475595	0.00206781	1.62e-08
Lung cancer	rs74593044	G	C	G	C	-0.0151656	0.018804	0.0744	0.086295	0.434735	1	156016868	0.024073	1	156016868	0.00269613	1.86e-08
Lung cancer	rs74709851	G	A	G	A	-0.0338489	0.001203	0.0178	0.014974	0.981438	8	19966942	0.051715	8	19966942	0.00534739	2.45e-10
Lung cancer	rs74816520	A	T	A	T	0.0186254	-0.03985	0.0534	0.050437	0.143715	11	32897280	0.027256	11	32897280	0.00307395	1.37e-09
Lung cancer	rs74963256	C	T	C	T	-0.0160644	0.018585	0.0982	0.104758	0.349785	20	51588847	0.019877	20	51588847	0.00235143	8.39e-12
Lung cancer	rs7497973	G	A	G	A	-0.0098145	0.005982	0.486	0.48001	0.614155	15	23948571	0.011866	15	23948571	0.00139549	2.02e-12
Lung cancer	rs75092816	T	C	T	C	0.0154037	0.000884	0.0918	0.089297	0.965515	9	106747603	0.020451	9	106747603	0.0023827	1.01e-10
Lung cancer	rs75152587	T	G	T	G	-0.0856202	0.037967	0.0128	0.011383	0.49339	16	56579961	0.055432	16	56579961	0.00627667	2.28e-42
Lung cancer	rs752046	A	G	A	G	0.00952732	0.010439	0.486	0.497202	0.370631	12	107111560	0.01166	12	107111560	0.0014061	1.24e-11
Lung cancer	rs75246752	C	G	C	G	0.0617377	0.096207	0.0092	0.011054	0.140413	1	145630111	0.065258	1	145630111	0.00771495	1.22e-15
Lung cancer	rs75305582	A	T	A	T	0.0132953	-0.01403	0.0899	0.087243	0.489464	7	107619563	0.020299	7	107619563	0.00238896	2.62e-08
Lung cancer	rs75346962	C	T	C	T	-0.0496912	0.11011	0.0192	0.016286	0.0253106	16	56929843	0.049231	16	56929843	0.00508272	1.42e-22
Lung cancer	rs7536491	C	T	C	T	-0.0128107	0.012199	0.122	0.119943	0.512805	1	234991851	0.01864	1	234991851	0.00211246	1.32e-09
Lung cancer	rs75406471	A	G	A	G	-0.0141584	0.004063	0.156	0.158575	0.804143	10	5257647	0.016382	10	5257647	0.00191123	1.28e-13
Lung cancer	rs75458722	A	T	A	T	-0.0147336	0.037998	0.0724	0.074692	0.0877759	7	28655748	0.022257	7	28655748	0.00268927	4.29e-08
Lung cancer	rs75485436	A	G	A	G	-0.0571226	-0.036849	0.0186	0.024252	0.402859	3	47935009	0.04405	3	47935009	0.00517401	2.44e-28
Lung cancer	rs75510884	A	G	A	G	0.0149699	-0.002436	0.0893	0.084403	0.908841	16	2161796	0.021276	16	2161796	0.00246925	1.34e-09
Lung cancer	rs75533516	G	T	G	T	-0.00841918	0.006828	0.381	0.387484	0.571317	13	111538525	0.01206	13	111538525	0.00142226	3.23e-09
Lung cancer	rs75600442	G	C	G	C	0.0149257	-0.005418	0.12	0.12587	0.764303	8	19312225	0.018069	8	19312225	0.00214437	3.39e-12
Lung cancer	rs7568603	T	G	T	G	-0.00846854	0.007596	0.401	0.418134	0.534892	2	146352541	0.01224	2	146352541	0.001408	1.8e-09
Lung cancer	rs7573672	A	G	A	G	0.00883552	0.000106	0.293	0.303173	0.993405	2	59155105	0.012837	2	59155105	0.00150948	4.82e-09
Lung cancer	rs75772194	G	A	G	A	-0.0131949	0.01986	0.166	0.170509	0.186761	8	36846435	0.015043	8	36846435	0.00184198	7.87e-13
Lung cancer	rs7581601	C	A	C	A	-0.0175099	-0.013068	0.315	0.323733	0.296255	2	203497786	0.012511	2	203497786	0.0014891	6.37e-32
Lung cancer	rs7586605	C	T	C	T	-0.0121958	0.013326	0.27	0.266682	0.315606	2	85561141	0.013279	2	85561141	0.00156389	6.27e-15
Lung cancer	rs75919952	T	C	T	C	0.0790446	-0.061013	0.0516	0.054017	0.0301944	11	116667545	0.028149	11	116667545	0.00315228	9.23e-139
Lung cancer	rs7596408	A	G	A	G	-0.00868815	-0.006212	0.336	0.343705	0.620121	2	153473435	0.012532	2	153473435	0.00147463	3.82e-09
Lung cancer	rs7605145	A	C	A	C	0.0109343	0.014892	0.212	0.221546	0.298032	2	165709517	0.014311	2	165709517	0.00170014	1.26e-10
Lung cancer	rs76086106	A	G	A	G	0.0274271	0.001577	0.0422	0.050059	0.956566	5	39491186	0.02895	5	39491186	0.0035251	7.22e-15
Lung cancer	rs76153913	A	G	A	G	-0.0398121	-0.082178	0.0195	0.020878	0.0516119	11	2936322	0.042222	11	2936322	0.00503341	2.58e-15
Lung cancer	rs76226649	A	G	A	G	-0.0148223	-0.01622	0.0965	0.087128	0.411479	9	93964150	0.019749	9	93964150	0.00231678	1.58e-10
Lung cancer	rs76231327	A	G	A	G	0.0153711	-0.005041	0.198	0.196797	0.736653	4	103899954	0.014991	4	103899954	0.00177011	3.83e-18
Lung cancer	rs76246107	A	G	A	G	-0.0158894	-0.028599	0.0824	0.100406	0.275639	19	50121274	0.026233	19	50121274	0.00279836	1.36e-08
Lung cancer	rs76322359	A	G	A	G	0.0124134	0.00241	0.136	0.136977	0.888081	12	13346708	0.017122	12	13346708	0.00201477	7.22e-10
Lung cancer	rs7634917	G	T	G	T	0.0219633	-0.009836	0.478	0.484862	0.401642	3	50049299	0.011728	3	50049299	0.00141102	1.25e-54
Lung cancer	rs76371105	T	C	T	C	0.0305789	-0.065678	0.031	0.032146	0.0786032	8	9245289	0.037342	8	9245289	0.00415222	1.78e-13
Lung cancer	rs76428106	C	T	C	T	-0.0610701	-0.031268	0.0117	0.014745	0.61978	13	28604007	0.06302	13	28604007	0.00693011	1.23e-18
Lung cancer	rs7648816	C	T	C	T	-0.0129591	0.002306	0.114	0.117165	0.897353	3	153837632	0.017873	3	153837632	0.00216471	2.14e-09
Lung cancer	rs7649058	C	T	C	T	-0.00901018	-0.011128	0.314	0.314747	0.375506	3	131753688	0.012557	3	131753688	0.00148487	1.3e-09
Lung cancer	rs76516661	C	A	C	A	-0.0451791	-0.055682	0.0241	0.021857	0.236005	11	47543321	0.046988	11	47543321	0.00485932	1.44e-20
Lung cancer	rs76702034	G	A	G	A	0.021007	-0.040729	0.057	0.061498	0.138315	12	109652349	0.027481	12	109652349	0.00299988	2.51e-12
Lung cancer	rs76781147	C	T	C	T	-0.0221812	-0.042033	0.0399	0.040348	0.186682	6	96052987	0.031832	6	96052987	0.00358469	6.1e-10
Lung cancer	rs76824303	C	A	C	A	0.0164648	-0.007726	0.0968	0.100772	0.700688	3	62459819	0.0201	3	62459819	0.00240743	7.97e-12
Lung cancer	rs7684939	A	G	A	G	0.0102585	-0.011932	0.483	0.475007	0.310861	4	55509189	0.011774	4	55509189	0.00139398	1.85e-13
Lung cancer	rs76856627	G	A	G	A	-0.0274779	-0.030443	0.0284	0.023947	0.595366	19	45543755	0.057323	19	45543755	0.00441162	4.71e-10
Lung cancer	rs76868109	C	A	C	A	-0.146449	-0.020396	0.0316	0.031615	0.641113	17	41776943	0.043755	17	41776943	0.00422505	1e-200
Lung cancer	rs76930803	T	C	T	C	0.0139691	-0.023941	0.13	0.134753	0.171164	4	154355247	0.017495	4	154355247	0.00204154	7.79e-12
Lung cancer	rs7693147	C	T	C	T	0.010024	0.002182	0.219	0.218131	0.891217	4	102704153	0.015955	4	102704153	0.00170998	4.57e-09
Lung cancer	rs77044968	C	T	C	T	0.0179999	0.001472	0.0571	0.059299	0.955827	10	63657706	0.026572	10	63657706	0.00301924	2.5e-09
Lung cancer	rs77246730	T	C	T	C	-0.0446484	-0.044465	0.0103	0.011072	0.502426	2	3642756	0.066298	2	3642756	0.00700466	1.84e-10
Lung cancer	rs7726	A	G	A	G	0.011562	-0.028352	0.254	0.251579	0.0345214	1	26901319	0.013412	1	26901319	0.00161952	9.39e-13
Lung cancer	rs7726159	A	C	A	C	-0.00971276	0.08953	0.329	0.354353	1.93241e-11	5	1282319	0.013341	5	1282319	0.00151493	1.44e-10
Lung cancer	rs77524395	G	C	G	C	-0.0388532	0.019729	0.0143	0.016363	0.736812	16	57344549	0.058702	16	57344549	0.0066102	4.16e-09
Lung cancer	rs77599947	C	T	C	T	-0.0379121	-0.000935	0.0314	0.025579	0.980002	8	9259037	0.037299	8	9259037	0.00396185	1.08e-21
Lung cancer	rs77712507	A	G	A	G	-0.0915699	0.03593	0.0642	0.056843	0.148752	16	56742475	0.024883	16	56742475	0.00284336	1e-200
Lung cancer	rs77747822	A	G	A	G	-0.0142217	0.006093	0.076	0.073994	0.783504	3	12513531	0.022178	3	12513531	0.00259606	4.3e-08
Lung cancer	rs7789129	T	G	T	G	-0.011753	0.028754	0.135	0.130489	0.101819	7	5515624	0.017575	7	5515624	0.00203379	7.52e-09
Lung cancer	rs77916918	A	G	A	G	0.0297322	0.000273	0.0322	0.034447	0.993723	11	56628086	0.034651	11	56628086	0.004	1.06e-13
Lung cancer	rs7794796	T	C	T	C	-0.0174129	-0.000733	0.332	0.319076	0.95283	7	150540196	0.012387	7	150540196	0.00147194	2.73e-32
Lung cancer	rs78002815	T	G	T	G	-0.0290455	-0.009884	0.0203	0.024348	0.847114	16	55905768	0.051267	16	55905768	0.00520615	2.42e-08
Lung cancer	rs78018091	T	G	T	G	0.0612009	0.00601	0.0213	0.019581	0.892029	16	67995294	0.044279	16	67995294	0.0048815	4.67e-36
Lung cancer	rs78058190	A	G	A	G	-0.0808669	-0.033472	0.0522	0.058125	0.369664	2	219699999	0.037312	2	219699999	0.00357485	2.69e-113
Lung cancer	rs78112569	T	G	T	G	-0.0282901	-0.163426	0.0199	0.015807	0.00425485	11	47183690	0.05717	11	47183690	0.00515727	4.12e-08
Lung cancer	rs7817574	C	T	C	T	0.0275212	0.015132	0.195	0.216134	0.332127	8	144302570	0.015602	8	144302570	0.00175991	4.02e-55
Lung cancer	rs7824992	T	C	T	C	-0.00816926	-0.017459	0.424	0.444771	0.139245	8	29391794	0.011808	8	29391794	0.00140404	5.94e-09
Lung cancer	rs78376313	C	T	C	T	-0.0429479	-0.036365	0.0338	0.033682	0.332807	8	19917471	0.037548	8	19917471	0.00391371	5.11e-28
Lung cancer	rs78424108	G	C	G	C	-0.0255808	0.028735	0.071	0.067789	0.230518	13	41673457	0.023965	13	41673457	0.00269463	2.24e-21
Lung cancer	rs7850075	T	C	T	C	-0.0105686	0.013964	0.164	0.159494	0.37446	9	95561537	0.015722	9	95561537	0.00186702	1.51e-08
Lung cancer	rs7853254	T	C	T	C	0.0092239	0.01266	0.267	0.275054	0.335276	9	86552049	0.013139	9	86552049	0.00157295	4.52e-09
Lung cancer	rs78640029	C	T	C	T	-0.0345739	-0.001444	0.0155	0.012092	0.983008	2	160281450	0.067794	2	160281450	0.0059539	6.36e-09
Lung cancer	rs7870723	C	T	C	T	0.00841266	-0.020843	0.365	0.368764	0.085981	9	100699242	0.012139	9	100699242	0.00144779	6.22e-09
Lung cancer	rs78823812	C	A	C	A	-0.0209381	-0.002628	0.0371	0.039642	0.936312	4	104764905	0.032892	4	104764905	0.00376128	2.6e-08
Lung cancer	rs78861621	T	C	T	C	0.0243332	0.0192	0.0839	0.090701	0.371933	15	58843237	0.021504	15	58843237	0.00279795	3.41e-18
Lung cancer	rs78980904	C	T	C	T	0.052311	-0.004795	0.233	0.246862	0.729434	2	21121464	0.013863	2	21121464	0.00165944	1e-200
Lung cancer	rs78994850	C	T	C	T	0.0341536	0.034385	0.0369	0.033984	0.377836	11	45600598	0.03899	11	45600598	0.00385291	7.69e-19
Lung cancer	rs79119207	A	C	A	C	-0.0556604	-0.113538	0.0198	0.023556	0.0496392	15	58740443	0.057837	15	58740443	0.0053408	1.97e-25
Lung cancer	rs791867	G	A	G	A	0.0206437	-0.051767	0.0597	0.060327	0.0424953	9	107072713	0.025518	9	107072713	0.00299957	5.89e-12
Lung cancer	rs79224506	T	C	T	C	-0.0219257	-0.000351	0.0639	0.06389	0.989337	10	93977868	0.026244	10	93977868	0.00285586	1.62e-14
Lung cancer	rs7924036	G	T	G	T	-0.0113101	0.012244	0.487	0.474923	0.294074	10	65191645	0.011669	10	65191645	0.00139949	6.39e-16
Lung cancer	rs79244912	T	C	T	C	-0.0270117	-0.006232	0.0219	0.028418	0.876265	16	56304011	0.040023	16	56304011	0.00491327	3.85e-08
Lung cancer	rs79287178	A	G	A	G	-0.0267289	0.011491	0.0293	0.027732	0.76991	3	172294500	0.039287	3	172294500	0.00423376	2.73e-10
Lung cancer	rs794356	A	G	A	G	0.00809259	-0.01197	0.437	0.424239	0.334689	7	75196531	0.012408	7	75196531	0.00148157	4.7e-08
Lung cancer	rs79634051	C	G	C	G	0.0485277	-0.084391	0.0256	0.027233	0.0552293	11	14561945	0.044021	11	14561945	0.00460806	6.21e-26
Lung cancer	rs79753924	T	C	T	C	0.0338344	-0.057761	0.0178	0.020485	0.250661	15	58591721	0.050282	15	58591721	0.00557344	1.27e-09
Lung cancer	rs7978985	A	G	A	G	-0.0301214	0.000231	0.0371	0.037967	0.994314	12	125359041	0.032454	12	125359041	0.00375348	1.02e-15
Lung cancer	rs79803363	A	G	A	G	-0.0298949	-0.065984	0.0524	0.045081	0.0424757	9	107756098	0.032523	9	107756098	0.00321536	1.44e-20
Lung cancer	rs79949326	T	C	T	C	0.0282304	-0.007235	0.252	0.253006	0.601375	7	6461310	0.013848	7	6461310	0.00159987	1.1e-69
Lung cancer	rs79968526	C	T	C	T	-0.0640216	-0.011355	0.023	0.023551	0.797643	16	56911069	0.044287	16	56911069	0.00482713	3.8e-40
Lung cancer	rs80101730	C	T	C	T	-0.0274888	-0.012446	0.0267	0.019639	0.779762	8	9856358	0.044509	8	9856358	0.00440603	4.41e-10
Lung cancer	rs8011558	T	C	T	C	0.0114113	0.006716	0.238	0.23401	0.630216	14	69263341	0.013951	14	69263341	0.00161752	1.73e-12
Lung cancer	rs8014854	A	G	A	G	0.00830321	0.00219	0.346	0.349212	0.860427	14	92550658	0.012456	14	92550658	0.00144969	1.02e-08
Lung cancer	rs8022053	T	G	T	G	-0.0107806	0.027387	0.334	0.341319	0.0255607	14	65867947	0.012266	14	65867947	0.00148372	3.7e-13
Lung cancer	rs80236739	G	A	G	A	-0.0376286	0.01115	0.0412	0.038063	0.745061	15	58972699	0.03429	15	58972699	0.00369835	2.58e-24
Lung cancer	rs80327887	T	G	T	G	0.0437913	-0.055025	0.0495	0.047396	0.0559839	16	57023450	0.028792	16	57023450	0.0031841	4.88e-43
Lung cancer	rs805317	A	T	A	T	0.010611	-0.006988	0.449	0.453039	0.551611	2	54135004	0.011737	2	54135004	0.0013919	2.47e-14
Lung cancer	rs8071110	G	A	G	A	-0.00797888	-0.007448	0.353	0.349108	0.540632	17	28672885	0.012173	17	28672885	0.0014406	3.05e-08
Lung cancer	rs8071778	C	G	C	G	0.0130833	-0.016051	0.161	0.168879	0.302511	17	46080233	0.015568	17	46080233	0.00187336	2.87e-12
Lung cancer	rs8073599	T	C	T	C	-0.0091305	0.006749	0.346	0.351995	0.589197	17	65367094	0.012498	17	65367094	0.00147232	5.59e-10
Lung cancer	rs8090363	A	G	A	G	-0.0467543	-0.019943	0.396	0.397223	0.0956373	18	47133828	0.011968	18	47133828	0.00140985	1e-200
Lung cancer	rs8102155	T	C	T	C	0.00898668	0.027711	0.438	0.444842	0.0215287	19	53601165	0.012056	19	53601165	0.00142595	2.93e-10
Lung cancer	rs8102873	C	T	C	T	0.00933886	0.006585	0.419	0.411918	0.580789	19	57488423	0.011925	19	57488423	0.00139579	2.22e-11
Lung cancer	rs8107943	T	C	T	C	0.00932931	0.021187	0.206	0.197721	0.144236	19	5212923	0.014509	19	5212923	0.00169845	3.96e-08
Lung cancer	rs8126001	T	C	T	C	0.0135804	0.010199	0.484	0.496584	0.403907	20	62711459	0.012219	20	62711459	0.00147987	4.44e-20
Lung cancer	rs8133958	A	G	A	G	-0.010079	-0.008993	0.226	0.224893	0.5302	21	16844896	0.014327	21	16844896	0.00172401	5.03e-09
Lung cancer	rs8180534	G	T	G	T	0.00798842	0.012631	0.468	0.468802	0.287889	6	109129545	0.011885	6	109129545	0.00139684	1.07e-08
Lung cancer	rs837500	C	T	C	T	-0.0274427	0.018574	0.367	0.361931	0.150712	12	125077567	0.012925	12	125077567	0.00149384	2.26e-75
Lung cancer	rs840873	C	T	C	T	-0.0221199	-0.029791	0.0409	0.040633	0.341222	2	129067080	0.031301	2	129067080	0.00352156	3.36e-10
Lung cancer	rs843371	A	G	A	G	-0.0109782	-0.041222	0.231	0.227019	0.00353743	3	183994536	0.014133	3	183994536	0.00164199	2.29e-11
Lung cancer	rs871845	G	A	G	A	-0.011096	-0.006819	0.403	0.406158	0.586524	11	122612360	0.012537	11	122612360	0.00145216	2.15e-14
Lung cancer	rs876037	A	T	A	T	0.0153142	-0.011574	0.313	0.311834	0.353892	7	50308692	0.012484	7	50308692	0.00148007	4.32e-25
Lung cancer	rs881844	C	G	C	G	-0.0303148	-0.011365	0.337	0.330363	0.358485	17	37810218	0.012377	17	37810218	0.00147404	5.56e-94
Lung cancer	rs8957	G	T	G	T	0.0109231	-0.005935	0.282	0.288499	0.654358	20	62373707	0.013255	20	62373707	0.00154217	1.41e-12
Lung cancer	rs896263	G	C	G	C	0.0126468	0.004802	0.241	0.241192	0.72875	16	85927519	0.013847	16	85927519	0.00166655	3.23e-14
Lung cancer	rs9223	T	C	T	C	-0.00936466	0.022378	0.305	0.312103	0.0745571	2	101609827	0.01255	2	101609827	0.00150337	4.69e-10
Lung cancer	rs9242	C	T	C	T	-0.00878836	0.017417	0.482	0.461238	0.142152	1	206637395	0.011866	1	206637395	0.001412	4.84e-10
Lung cancer	rs9273526	C	A	C	A	0.0193844	0.007976	0.179	0.190785	0.652367	6	32628617	0.017706	6	32628617	0.00193687	1.4e-23
Lung cancer	rs9274193	T	C	T	C	0.0133551	0.036881	0.35	0.356235	0.0101922	6	32630684	0.014355	6	32630684	0.00197524	1.37e-11
Lung cancer	rs929166	G	T	G	T	0.0117786	0.028476	0.284	0.308769	0.0283216	1	110255174	0.012986	1	110255174	0.00155671	3.84e-14
Lung cancer	rs9293683	C	T	C	T	-0.0108197	-0.00401	0.339	0.345503	0.744329	5	75700310	0.012296	5	75700310	0.00149072	3.93e-13
Lung cancer	rs9296406	T	C	T	C	-0.0166988	0.018765	0.461	0.45077	0.109209	6	42940810	0.011715	6	42940810	0.00137793	8.4e-34
Lung cancer	rs930457	C	T	C	T	-0.00985597	-0.011815	0.353	0.346397	0.336991	4	143785362	0.012306	4	143785362	0.00146606	1.78e-11
Lung cancer	rs9342045	C	T	C	T	-0.00942221	0.001818	0.452	0.444409	0.877492	6	86425148	0.011794	6	86425148	0.00140629	2.08e-11
Lung cancer	rs9347737	G	A	G	A	-0.0115335	-0.012582	0.423	0.401384	0.303055	6	163740322	0.012217	6	163740322	0.00144193	1.26e-15
Lung cancer	rs9355287	C	T	C	T	-0.0373843	0.017238	0.0422	0.044178	0.553527	6	160847869	0.029094	6	160847869	0.00350454	1.45e-26
Lung cancer	rs9375417	T	C	T	C	0.00784499	0.02199	0.489	0.485597	0.0614481	6	126248374	0.011758	6	126248374	0.00137824	1.26e-08
Lung cancer	rs9379829	T	C	T	C	0.0113465	-0.059422	0.229	0.240171	2.14666e-05	6	26172219	0.013985	6	26172219	0.00164779	5.74e-12
Lung cancer	rs9388766	T	C	T	C	0.00955172	0.009283	0.294	0.291353	0.467348	6	130354855	0.012772	6	130354855	0.00150535	2.22e-10
Lung cancer	rs9399136	C	T	C	T	-0.012162	0.020869	0.26	0.265014	0.122256	6	135402339	0.013504	6	135402339	0.00159698	2.62e-14
Lung cancer	rs941507	C	G	C	G	-0.00883001	0.025697	0.46	0.462491	0.0280596	14	24759319	0.011699	14	24759319	0.00138459	1.8e-10
Lung cancer	rs9425299	C	T	C	T	-0.0117647	0.002088	0.43	0.42381	0.859224	1	172359100	0.011773	1	172359100	0.00139555	3.45e-17
Lung cancer	rs9432145	G	A	G	A	-0.017214	-0.01825	0.141	0.136632	0.283751	1	230402926	0.017026	1	230402926	0.00203017	2.27e-17
Lung cancer	rs9437006	T	C	T	C	-0.0146193	0.007485	0.126	0.130307	0.664295	1	56983656	0.017248	1	56983656	0.00208251	2.22e-12
Lung cancer	rs9537803	C	T	C	T	-0.0111516	0.020447	0.279	0.278235	0.121904	13	58366634	0.013219	13	58366634	0.00154214	4.79e-13
Lung cancer	rs954244	G	C	G	C	-0.012314	0.015206	0.246	0.252883	0.265845	2	121309231	0.013666	2	121309231	0.00160577	1.74e-14
Lung cancer	rs9554263	G	C	G	C	-0.01192	-0.003144	0.227	0.232864	0.822026	13	28681228	0.013975	13	28681228	0.00164685	4.55e-13
Lung cancer	rs9556974	C	G	C	G	-0.00922483	0.00309	0.344	0.341864	0.803697	13	99216302	0.012431	13	99216302	0.0014814	4.75e-10
Lung cancer	rs9604045	T	G	T	G	0.0168561	0.010046	0.239	0.247786	0.558621	13	113927208	0.017176	13	113927208	0.00183578	4.23e-20
Lung cancer	rs9608956	C	T	C	T	-0.0165122	-0.021499	0.251	0.247509	0.112032	22	30901592	0.013529	22	30901592	0.00158258	1.74e-25
Lung cancer	rs9610329	T	C	T	C	-0.0105407	-0.007046	0.436	0.437742	0.586292	22	36042986	0.012946	22	36042986	0.00145049	3.68e-13
Lung cancer	rs9611155	T	C	T	C	-0.00847118	-0.012494	0.3	0.291735	0.332623	22	39739187	0.012896	22	39739187	0.00150941	2e-08
Lung cancer	rs9611525	T	C	T	C	-0.00861495	0.00481	0.342	0.341918	0.709083	22	41640659	0.012893	22	41640659	0.00151993	1.44e-08
Lung cancer	rs9644641	T	C	T	C	-0.0214039	0.055385	0.0427	0.042782	0.0686807	8	20139768	0.030423	8	20139768	0.00347024	6.92e-10
Lung cancer	rs9648555	G	A	G	A	0.0085995	0.010358	0.451	0.462379	0.378513	7	46656869	0.011762	7	46656869	0.00139934	7.98e-10
Lung cancer	rs9657541	T	C	T	C	-0.0183142	-0.030945	0.202	0.211883	0.0338814	8	10643164	0.014587	8	10643164	0.00172617	2.69e-26
Lung cancer	rs970305	A	G	A	G	-0.0128703	0.008089	0.284	0.277528	0.536976	5	72942296	0.013101	5	72942296	0.00154591	8.41e-17
Lung cancer	rs9787203	A	T	A	T	-0.0132461	0.009675	0.123	0.129346	0.638146	1	39288581	0.020571	1	39288581	0.00225882	4.51e-09
Lung cancer	rs980183	G	A	G	A	-0.00857423	-1.6e-05	0.391	0.388676	0.998939	2	59311536	0.012002	2	59311536	0.00140909	1.17e-09
Lung cancer	rs9828193	G	A	G	A	-0.0113437	0.018979	0.175	0.171882	0.21364	3	66841702	0.015261	3	66841702	0.00183029	5.73e-10
Lung cancer	rs983309	T	G	T	G	-0.0726762	0.036692	0.116	0.09986	0.0532902	8	9177732	0.018986	8	9177732	0.00214479	1e-200
Lung cancer	rs985891	A	G	A	G	-0.00939304	-0.001823	0.349	0.341932	0.881759	2	230019348	0.012258	2	230019348	0.00144344	7.65e-11
Lung cancer	rs9884482	C	T	C	T	-0.0117657	0.03234	0.378	0.385065	0.0069551	4	106081636	0.011982	4	106081636	0.00141544	9.38e-17
Lung cancer	rs9891685	A	G	A	G	-0.00902862	0.002226	0.264	0.260586	0.870564	17	73033378	0.013664	17	73033378	0.00158599	1.25e-08
Lung cancer	rs9903858	A	G	A	G	0.00843293	-0.019928	0.319	0.330624	0.110616	17	73790449	0.01249	17	73790449	0.00148401	1.33e-08
Lung cancer	rs9909417	A	G	A	G	0.00906505	-0.009846	0.285	0.297612	0.461353	17	18679442	0.013367	17	18679442	0.00154365	4.29e-09
Lung cancer	rs9915591	G	C	G	C	-0.0141955	0.04545	0.202	0.200269	0.00196103	17	65826090	0.01468	17	65826090	0.00171829	1.44e-16
Lung cancer	rs9931967	T	G	T	G	-0.00770187	-0.011289	0.5	0.510887	0.348737	16	20375351	0.012047	16	20375351	0.0013823	2.52e-08
Lung cancer	rs9938120	T	C	T	C	0.0144557	0.001072	0.137	0.130803	0.949651	16	19977733	0.016975	16	19977733	0.00202017	8.33e-13
Lung cancer	rs9942052	C	A	C	A	0.00919977	0.006785	0.258	0.264083	0.613317	3	173718980	0.013426	3	173718980	0.0015841	6.34e-09
Lung cancer	rs9943712	T	C	T	C	0.0107399	0.012851	0.391	0.388552	0.28609	12	51160715	0.012047	12	51160715	0.00142356	4.54e-14
Lung cancer	rs9956721	T	A	T	A	0.00815243	0.000188	0.424	0.423398	0.987419	18	22621869	0.011951	18	22621869	0.00140462	6.47e-09
Lung cancer	rs9964735	G	A	G	A	0.0290328	-0.001683	0.242	0.242997	0.900845	18	47277144	0.013504	18	47277144	0.00160521	4.06e-73
Lung cancer	rs9976784	A	G	A	G	-0.0185235	-0.005184	0.201	0.204063	0.723089	21	46907479	0.014631	21	46907479	0.00171962	4.67e-27
Lung cancer	rs998584	A	C	A	C	-0.0305272	-0.001513	0.478	0.484216	0.903007	6	43757896	0.012418	6	43757896	0.00142517	8.69e-102
LUAD	rs10028284	T	A	T	A	0.0158824	0.000434	0.176	0.176318	0.98347	4	89752913	0.02095	4	89752913	0.00180941	1.67e-18
LUAD	rs10045052	A	G	A	G	0.00964696	-0.017788	0.358	0.362825	0.294523	5	129123700	0.01697	5	129123700	0.00147094	5.44e-11
LUAD	rs10049088	T	C	T	C	0.0211283	0.005638	0.384	0.378	0.73192	3	156797648	0.016459	3	156797648	0.00141853	3.58e-50
LUAD	rs1006218	A	G	A	G	-0.00812741	0.015693	0.429	0.439498	0.379627	10	129149586	0.017862	10	129149586	0.0014623	2.73e-08
LUAD	rs1007041	T	A	T	A	-0.010785	0.015957	0.465	0.456951	0.347671	17	66384554	0.016991	17	66384554	0.0014396	6.8e-14
LUAD	rs1007766	G	A	G	A	0.0117497	0.003096	0.487	0.487428	0.848226	7	1034903	0.016175	7	1034903	0.0013918	3.12e-17
LUAD	rs10092538	C	G	C	G	-0.181401	0.087842	0.0168	0.015285	0.16592	8	19759670	0.063404	8	19759670	0.0055137	1e-200
LUAD	rs10093715	A	T	A	T	0.0115463	0.003312	0.369	0.395399	0.854478	8	19991774	0.018058	8	19991774	0.00149701	1.23e-14
LUAD	rs10095103	T	C	T	C	0.0246206	0.015821	0.424	0.412139	0.33683	8	9226095	0.016473	8	9226095	0.00153166	3.85e-58
LUAD	rs10099536	T	C	T	C	-0.026065	0.081475	0.0274	0.020839	0.246172	8	72477332	0.070256	8	72477332	0.00439973	3.14e-09
LUAD	rs1012306	C	T	C	T	-0.0100538	-0.038581	0.442	0.445636	0.0178353	12	101888063	0.016286	12	101888063	0.00140054	7.05e-13
LUAD	rs1013338	A	C	A	C	-0.0123996	-0.020273	0.315	0.317456	0.250818	22	38974154	0.017654	22	38974154	0.00151553	2.8e-16
LUAD	rs10139231	G	A	G	A	0.00923356	0.027127	0.242	0.237632	0.151781	14	52575630	0.018927	14	52575630	0.00164096	1.83e-08
LUAD	rs10163728	T	C	T	C	-0.0113529	-0.030498	0.15	0.150186	0.169842	18	19048220	0.022217	18	19048220	0.00194854	5.66e-09
LUAD	rs1021094	T	C	T	C	0.00754015	-0.01841	0.492	0.464108	0.252784	8	13251758	0.016098	8	13251758	0.00137625	4.28e-08
LUAD	rs10218528	A	T	A	T	-0.00887135	0.00958	0.385	0.349589	0.570459	1	174447588	0.016885	1	174447588	0.00147212	1.68e-09
LUAD	rs10229792	A	G	A	G	-0.0118447	0.015671	0.362	0.365231	0.35078	7	116982907	0.016795	7	116982907	0.00145649	4.21e-16
LUAD	rs10242866	T	C	T	C	-0.02315	0.003087	0.393	0.394087	0.850662	7	17920613	0.016394	7	17920613	0.00141783	6.26e-60
LUAD	rs10247757	A	C	A	C	0.0152152	0.036871	0.111	0.113942	0.155327	7	79853447	0.025948	7	79853447	0.00220163	4.82e-12
LUAD	rs10250	T	G	T	G	0.00888804	-0.006712	0.479	0.478679	0.698701	19	4101062	0.017339	19	4101062	0.00146228	1.22e-09
LUAD	rs10273527	T	G	T	G	0.0118801	0.027073	0.234	0.243499	0.154161	7	139036598	0.018999	7	139036598	0.00164368	4.91e-13
LUAD	rs1029645	G	A	G	A	0.00857158	-0.058525	0.46	0.464157	0.000322558	17	70295760	0.016273	17	70295760	0.00138108	5.42e-10
LUAD	rs1037117	A	G	A	G	0.0107171	0.026209	0.253	0.240087	0.164656	15	102068658	0.018861	15	102068658	0.001612	2.96e-11
LUAD	rs10400237	T	G	T	G	-0.013861	-0.011974	0.144	0.153019	0.599296	11	56177123	0.02279	11	56177123	0.00198728	3.06e-12
LUAD	rs10407439	A	G	A	G	0.0189451	0.023339	0.287	0.293461	0.203185	19	45341948	0.018341	19	45341948	0.00154289	1.17e-34
LUAD	rs10410910	G	T	G	T	0.00891656	0.008671	0.361	0.355623	0.613247	19	46205777	0.017154	19	46205777	0.00146803	1.25e-09
LUAD	rs1042521	A	G	A	G	0.0102063	-0.003859	0.499	0.500937	0.810705	20	56136536	0.016111	20	56136536	0.00137199	1.01e-13
LUAD	rs1043900	A	G	A	G	0.0192517	0.000974	0.208	0.200781	0.961656	1	230416744	0.020258	1	230416744	0.00170309	1.25e-29
LUAD	rs1044527	G	C	G	C	-0.0103927	-0.008261	0.462	0.458821	0.610531	14	70833819	0.01622	14	70833819	0.00139373	8.87e-14
LUAD	rs10458643	A	G	A	G	-0.00848246	-0.022438	0.476	0.472361	0.177408	10	81152268	0.016636	10	81152268	0.00140931	1.76e-09
LUAD	rs1047891	A	C	A	C	-0.0164194	0.015593	0.308	0.305549	0.381424	2	211540507	0.017814	2	211540507	0.00150676	1.19e-27
LUAD	rs10479001	T	C	T	C	0.0243148	0.01055	0.0421	0.043829	0.776407	5	131607721	0.037146	5	131607721	0.0034041	9.14e-13
LUAD	rs10497442	C	T	C	T	0.00867667	-0.008841	0.307	0.312507	0.608768	2	176436826	0.017274	2	176436826	0.0014872	5.4e-09
LUAD	rs10507274	C	T	C	T	0.0178584	-0.0098	0.061	0.063027	0.82534	12	117160976	0.044407	12	117160976	0.00289569	6.95e-10
LUAD	rs10510998	G	A	G	A	0.00929017	0.031127	0.438	0.45852	0.0560331	3	70516421	0.01629	3	70516421	0.00141168	4.68e-11
LUAD	rs1051613	G	A	G	A	-0.0133651	-0.000621	0.462	0.445698	0.969811	4	951179	0.016418	4	951179	0.00140571	1.95e-21
LUAD	rs10517530	C	T	C	T	0.00965891	0.016594	0.369	0.357701	0.320138	4	39788949	0.016692	4	39788949	0.001448	2.55e-11
LUAD	rs1054787	C	G	C	G	-0.0181091	0.029529	0.156	0.152835	0.199732	20	17600114	0.023027	20	17600114	0.0018985	1.45e-21
LUAD	rs10732370	C	T	C	T	0.0108713	0.011477	0.163	0.154783	0.593132	9	113247904	0.021479	9	113247904	0.00188523	8.09e-09
LUAD	rs10733608	T	G	T	G	0.0119209	0.004398	0.476	0.456803	0.785458	9	117148430	0.016158	9	117148430	0.00139187	1.08e-17
LUAD	rs10735127	G	A	G	A	0.00937456	0.04189	0.224	0.213963	0.0439481	15	70791915	0.020793	15	70791915	0.00165969	1.62e-08
LUAD	rs10750325	A	G	A	G	-0.0124099	-0.000379	0.402	0.388059	0.98207	11	126331836	0.016848	11	126331836	0.00140796	1.21e-18
LUAD	rs10750766	C	A	C	A	0.0179201	-0.010336	0.29	0.297774	0.562733	11	65473798	0.017858	11	65473798	0.00152491	6.93e-32
LUAD	rs10753556	A	G	A	G	-0.019612	0.006375	0.126	0.13364	0.799812	1	23732762	0.025137	1	23732762	0.0020787	3.92e-21
LUAD	rs1075987	A	G	A	G	0.00894308	-0.015452	0.27	0.273562	0.386638	16	24794957	0.017849	16	24794957	0.00154647	7.34e-09
LUAD	rs1077015	T	G	T	G	0.00842575	0.000841	0.298	0.28902	0.962332	15	101901273	0.017802	15	101901273	0.0015366	4.17e-08
LUAD	rs10774579	C	T	C	T	-0.0148137	-0.003869	0.481	0.495617	0.811152	12	121405210	0.016194	12	121405210	0.00138075	7.46e-27
LUAD	rs10786114	C	T	C	T	-0.0229704	0.002767	0.124	0.13695	0.911014	10	95309022	0.024759	10	95309022	0.00209605	6.02e-28
LUAD	rs10791660	A	C	A	C	-0.0128697	-0.036335	0.186	0.186193	0.0818435	11	103871039	0.020881	11	103871039	0.00180394	9.73e-13
LUAD	rs10807201	A	C	A	C	0.00752538	-0.003899	0.486	0.484316	0.809052	6	39095603	0.016133	6	39095603	0.00137633	4.56e-08
LUAD	rs10813952	G	A	G	A	-0.00860312	-0.015038	0.491	0.484956	0.352682	9	33128076	0.016181	9	33128076	0.00138921	5.91e-10
LUAD	rs10821953	A	T	A	T	0.00996355	-0.026255	0.403	0.403336	0.112468	10	63828879	0.016542	10	63828879	0.00140456	1.31e-12
LUAD	rs10826337	A	G	A	G	-0.0117207	-0.017791	0.417	0.414898	0.279306	10	61409469	0.016445	10	61409469	0.00141311	1.09e-16
LUAD	rs10832835	C	A	C	A	-0.00796731	0.000583	0.492	0.513156	0.971647	11	2880009	0.016393	11	2880009	0.00139919	1.24e-08
LUAD	rs10838684	G	A	G	A	0.0419489	-0.00445	0.311	0.315985	0.803389	11	47283862	0.017874	11	47283862	0.00150491	5.41e-171
LUAD	rs10840457	A	G	A	G	0.0082663	0.003445	0.325	0.334257	0.841511	11	10675738	0.01723	11	10675738	0.00146756	1.77e-08
LUAD	rs10842703	T	A	T	A	-0.0122468	-0.012251	0.251	0.261036	0.510153	12	26456188	0.018602	12	26456188	0.00158489	1.1e-14
LUAD	rs10851699	T	C	T	C	-0.0125559	-0.049411	0.263	0.265842	0.00666987	15	61947866	0.018213	15	61947866	0.00155913	8.07e-16
LUAD	rs10853086	A	G	A	G	0.00892171	-0.004998	0.349	0.345535	0.769017	17	45006109	0.01702	17	45006109	0.00144704	7.03e-10
LUAD	rs10891054	A	C	A	C	0.0164975	0.015445	0.305	0.300182	0.376819	11	109966513	0.017476	11	109966513	0.00150561	6.13e-28
LUAD	rs10892870	G	A	G	A	0.0239826	0.011766	0.393	0.397092	0.481092	11	122517803	0.0167	11	122517803	0.00141459	1.81e-64
LUAD	rs10900829	A	G	A	G	-0.00831147	0.023557	0.409	0.402844	0.150333	5	133848917	0.016378	5	133848917	0.0014151	4.27e-09
LUAD	rs10901854	C	T	C	T	-0.0112228	0.009463	0.271	0.262181	0.60117	10	126733643	0.018104	10	126733643	0.00156332	7.03e-13
LUAD	rs10911505	C	T	C	T	-0.00881276	0.004876	0.359	0.355399	0.776864	1	184049978	0.017203	1	184049978	0.00144326	1.02e-09
LUAD	rs10913570	A	C	A	C	0.0181662	0.018932	0.481	0.495085	0.23939	1	178523126	0.016091	1	178523126	0.00138062	1.53e-39
LUAD	rs10932536	C	T	C	T	0.00955066	0.008487	0.494	0.484654	0.599992	2	215369762	0.016183	2	215369762	0.00137848	4.26e-12
LUAD	rs10938398	A	G	A	G	-0.00978823	-0.018262	0.427	0.419279	0.268049	4	45186139	0.016488	4	45186139	0.00139378	2.17e-12
LUAD	rs10947506	G	A	G	A	0.0116291	-0.008311	0.433	0.433762	0.610421	6	34464881	0.016312	6	34464881	0.00139395	7.27e-17
LUAD	rs10955991	T	C	T	C	0.0196898	-0.007724	0.331	0.3382	0.651864	8	121867780	0.01712	8	121867780	0.00147976	2.13e-40
LUAD	rs10958704	G	A	G	A	-0.00942245	-0.008874	0.402	0.40757	0.590042	8	38328302	0.01647	8	38328302	0.00140152	1.78e-11
LUAD	rs10961056	A	G	A	G	-0.00923985	0.061378	0.346	0.330045	0.000306635	9	13452771	0.017004	9	13452771	0.00146498	2.84e-10
LUAD	rs10971974	T	C	T	C	0.00932842	-0.000763	0.446	0.445013	0.962583	9	34175780	0.016268	9	34175780	0.00139267	2.11e-11
LUAD	rs11029441	C	T	C	T	-0.0145358	0.017742	0.0848	0.08251	0.545979	11	26279145	0.029383	11	26279145	0.00254128	1.07e-08
LUAD	rs11031791	T	A	T	A	-0.0115235	-0.005075	0.394	0.386703	0.75781	11	32469729	0.016459	11	32469729	0.00140988	3e-16
LUAD	rs11033573	T	C	T	C	0.00905677	-0.02124	0.325	0.332482	0.216252	11	36383808	0.017177	11	36383808	0.00148747	1.14e-09
LUAD	rs11045172	C	A	C	A	0.0265875	-0.016875	0.199	0.208535	0.407988	12	20470221	0.020394	12	20470221	0.00173495	5.23e-53
LUAD	rs1104608	C	G	C	G	-0.00837089	-0.010813	0.425	0.42062	0.537874	16	73912588	0.017552	16	73912588	0.00144204	6.44e-09
LUAD	rs11068167	T	C	T	C	-0.0134854	-0.024834	0.0963	0.099809	0.372333	12	117175930	0.027837	12	117175930	0.0023697	1.26e-08
LUAD	rs11076170	T	C	T	C	0.119128	0.033466	0.0246	0.025257	0.563702	16	56800627	0.057964	16	56800627	0.00460115	8.43e-148
LUAD	rs1107850	A	G	A	G	-0.0132386	0.002753	0.485	0.502403	0.864463	2	20371772	0.016126	2	20371772	0.00138071	8.96e-22
LUAD	rs11081879	A	G	A	G	-0.00876972	0.005312	0.469	0.478595	0.743143	18	19909866	0.016212	18	19909866	0.00140985	4.96e-10
LUAD	rs11086219	A	C	A	C	0.0141933	0.026113	0.262	0.253322	0.15159	20	46274848	0.01821	20	46274848	0.00158698	3.77e-19
LUAD	rs11086986	A	C	A	C	0.0271685	0.022879	0.0573	0.055268	0.539575	20	44533369	0.037296	20	44533369	0.0030068	1.63e-19
LUAD	rs11107116	T	G	T	G	-0.00981684	0.041638	0.221	0.228008	0.0346102	12	93978504	0.019707	12	93978504	0.00165477	2.98e-09
LUAD	rs11114042	G	A	G	A	-0.0111179	-0.020016	0.409	0.405591	0.228578	12	109124714	0.016624	12	109124714	0.00141915	4.72e-15
LUAD	rs11130245	A	T	A	T	0.0223294	-0.024238	0.0591	0.061581	0.510263	3	50238147	0.036813	3	50238147	0.00338612	4.27e-11
LUAD	rs111468986	G	A	G	A	-0.0164794	-0.024229	0.0629	0.058704	0.503416	19	5198608	0.03621	19	5198608	0.00283241	5.95e-09
LUAD	rs11149803	G	C	G	C	0.0111756	0.016908	0.311	0.310298	0.340732	16	75195765	0.017748	16	75195765	0.0015077	1.24e-13
LUAD	rs111606268	C	T	C	T	0.0354667	-0.016415	0.0266	0.028614	0.773858	15	58788234	0.057128	15	58788234	0.00437593	5.28e-16
LUAD	rs11161570	T	C	T	C	0.0090078	-0.017552	0.499	0.497372	0.276313	1	85721911	0.016123	1	85721911	0.00137593	5.88e-11
LUAD	rs111626678	T	C	T	C	-0.036565	-0.017109	0.0267	0.021385	0.771674	8	19534698	0.05896	8	19534698	0.00433828	3.5e-17
LUAD	rs111648015	T	G	T	G	0.0601725	0.05407	0.0337	0.04204	0.221483	8	19724434	0.044225	8	19724434	0.00396965	6.69e-52
LUAD	rs11170538	C	T	C	T	-0.0156092	0.002452	0.476	0.453521	0.882858	12	53796744	0.016642	12	53796744	0.00158256	6.01e-23
LUAD	rs11171739	C	T	C	T	0.0111703	-0.015329	0.422	0.417176	0.356469	12	56470625	0.016624	12	56470625	0.00139418	1.13e-15
LUAD	rs111731678	A	T	A	T	-0.01308	0.019084	0.193	0.190605	0.360394	7	130418744	0.020866	7	130418744	0.00186053	2.06e-12
LUAD	rs11187206	G	C	G	C	0.0173021	-0.048134	0.115	0.11951	0.0597536	10	94659515	0.025568	10	94659515	0.00217347	1.71e-15
LUAD	rs111917980	A	G	A	G	0.0102527	0.039283	0.324	0.337247	0.0210558	2	188276584	0.017028	2	188276584	0.00148404	4.89e-12
LUAD	rs11197783	T	A	T	A	0.0120878	-0.014853	0.426	0.43078	0.362581	10	118407116	0.016314	10	118407116	0.00140128	6.34e-18
LUAD	rs11201985	A	G	A	G	-0.00846769	-0.013798	0.453	0.450972	0.404433	10	88097795	0.016549	10	88097795	0.001409	1.86e-09
LUAD	rs11216020	C	G	C	G	0.013179	0.006213	0.365	0.366547	0.715227	11	116452961	0.01703	11	116452961	0.00146636	2.53e-19
LUAD	rs11229011	A	G	A	G	-0.0122196	-0.023288	0.14	0.134092	0.329769	11	57128136	0.023895	11	57128136	0.00200341	1.06e-09
LUAD	rs11229087	T	C	T	C	-0.0100565	0.001628	0.272	0.27374	0.928155	11	57425699	0.018051	11	57425699	0.00154853	8.35e-11
LUAD	rs11237204	C	T	C	T	-0.011313	0.027817	0.229	0.236745	0.159019	11	77198233	0.019751	11	77198233	0.00169388	2.41e-11
LUAD	rs11249911	G	T	G	T	0.0106634	0.004547	0.322	0.320343	0.790776	8	9109765	0.01714	8	9109765	0.0014702	4.08e-13
LUAD	rs112519623	A	G	A	G	-0.0382522	-0.055259	0.0159	0.016516	0.456231	4	103184239	0.074166	4	103184239	0.00546306	2.52e-12
LUAD	rs11254464	C	T	C	T	0.0140662	0.034663	0.421	0.424104	0.0366171	10	17265447	0.016585	10	17265447	0.00142002	3.93e-23
LUAD	rs1125673	T	C	T	C	0.00934234	0.002275	0.39	0.398879	0.891846	16	68901772	0.01673	16	68901772	0.00144756	1.09e-10
LUAD	rs112659531	C	T	C	T	-0.0170911	-0.002116	0.188	0.188447	0.918172	19	7238475	0.020593	19	7238475	0.00176238	3.08e-22
LUAD	rs1126930	C	G	C	G	-0.0294202	-0.07216	0.0339	0.034201	0.142019	12	49399132	0.049145	12	49399132	0.00382814	1.53e-14
LUAD	rs1128162	C	A	C	A	0.00954587	0.016648	0.447	0.434813	0.308883	17	26721791	0.01636	17	26721791	0.00138896	6.3e-12
LUAD	rs113232777	C	T	C	T	0.0407135	-0.060553	0.0206	0.019551	0.326099	9	107686078	0.061663	9	107686078	0.00495038	1.96e-16
LUAD	rs113267781	A	G	A	G	-0.0107259	-0.034414	0.211	0.200947	0.0985082	2	21039958	0.02083	2	21039958	0.00173467	6.28e-10
LUAD	rs113271699	A	C	A	C	0.0798163	-0.055899	0.0144	0.015362	0.434631	11	116650571	0.071547	11	116650571	0.00582721	1.06e-42
LUAD	rs113286621	A	G	A	G	0.167945	0.062045	0.00991	0.014443	0.474656	16	56969016	0.086786	16	56969016	0.0073379	6.21e-116
LUAD	rs113329442	G	A	G	A	-0.00917482	0.0269	0.329	0.331074	0.115932	1	107539252	0.017111	1	107539252	0.00148731	6.88e-10
LUAD	rs113647163	A	G	A	G	0.0426624	0.025477	0.0356	0.037359	0.643251	9	107655596	0.055008	9	107655596	0.00393469	2.16e-27
LUAD	rs113855596	T	C	T	C	0.014597	-0.0197	0.321	0.331505	0.28182	17	38238725	0.018304	17	38238725	0.00157624	2.03e-20
LUAD	rs113953439	A	G	A	G	-0.0139381	-0.049236	0.175	0.173621	0.0209229	14	100380290	0.02132	14	100380290	0.00182413	2.16e-14
LUAD	rs113990436	T	A	T	A	-0.0238977	0.073118	0.063	0.066593	0.0216372	9	107738270	0.031836	9	107738270	0.00285081	5.17e-17
LUAD	rs114053844	C	T	C	T	-0.0504968	-0.047802	0.0158	0.01991	0.496376	4	110465025	0.070277	4	110465025	0.00583984	5.29e-18
LUAD	rs1147348	G	C	G	C	-0.00973759	-0.013404	0.471	0.466794	0.428644	9	132214501	0.016934	9	132214501	0.00143893	1.31e-11
LUAD	rs1149619	G	C	G	C	-0.0108857	-0.04094	0.176	0.169935	0.0565762	11	76505002	0.021473	11	76505002	0.00189095	8.58e-09
LUAD	rs11521719	T	C	T	C	0.00959672	-0.070545	0.211	0.19383	0.000648494	9	88978487	0.020685	9	88978487	0.00170128	1.69e-08
LUAD	rs115464783	T	C	T	C	-0.0603886	0.03336	0.0143	0.018839	0.676824	9	107654293	0.080039	9	107654293	0.00841833	7.31e-13
LUAD	rs11550348	A	G	A	G	-0.0278031	0.039485	0.118	0.112916	0.110793	19	46387344	0.024761	19	46387344	0.00212355	3.62e-39
LUAD	rs11574637	C	T	C	T	-0.0101233	0.011165	0.169	0.177177	0.602379	16	31368874	0.021432	16	31368874	0.00182412	2.86e-08
LUAD	rs115912456	G	A	G	A	0.0287502	0.060157	0.0423	0.048498	0.132862	5	82815158	0.040027	5	82815158	0.00342512	4.7e-17
LUAD	rs116006942	A	G	A	G	-0.0247885	-0.001799	0.0582	0.058629	0.960231	5	53405314	0.036077	5	53405314	0.00297508	7.95e-17
LUAD	rs116008080	A	G	A	G	0.0390065	-0.014164	0.024	0.013485	0.830533	16	67254841	0.066181	16	67254841	0.00455576	1.11e-17
LUAD	rs11601507	A	C	A	C	-0.0188528	0.020628	0.0702	0.061827	0.53695	11	5701074	0.033409	11	5701074	0.00308363	9.73e-10
LUAD	rs11619722	C	T	C	T	0.00921636	0.015504	0.298	0.307019	0.39121	13	27998600	0.018082	13	27998600	0.00150987	1.03e-09
LUAD	rs11630730	A	G	A	G	0.00860627	-0.01111	0.483	0.479578	0.494315	15	67857846	0.016256	15	67857846	0.00140456	8.93e-10
LUAD	rs11639579	A	C	A	C	0.00812078	-0.018921	0.462	0.461838	0.283083	16	70700214	0.017627	16	70700214	0.00148325	4.38e-08
LUAD	rs116464992	T	C	T	C	-0.0316987	-0.097119	0.0185	0.022663	0.168167	1	182940161	0.070472	1	182940161	0.0056835	2.44e-08
LUAD	rs116537941	G	A	G	A	-0.0329763	-0.06397	0.0197	0.021883	0.3954	1	230259882	0.075271	1	230259882	0.00514111	1.42e-10
LUAD	rs116636690	A	G	A	G	0.0549747	-0.038778	0.0171	0.017866	0.515445	19	8421228	0.059623	19	8421228	0.00540666	2.76e-24
LUAD	rs116843064	A	G	A	G	0.214779	0.033713	0.0198	0.025649	0.564783	19	8429323	0.058554	19	8429323	0.00494778	1e-200
LUAD	rs11684509	A	G	A	G	0.0181123	-0.011648	0.206	0.223154	0.549034	2	227202252	0.019439	2	227202252	0.00169868	1.52e-26
LUAD	rs11688682	C	G	C	G	0.0177778	-0.0034	0.257	0.256234	0.860824	2	121347612	0.019393	2	121347612	0.00180355	6.39e-23
LUAD	rs11694828	A	G	A	G	0.0145721	0.013904	0.451	0.435184	0.407808	2	228565656	0.016798	2	228565656	0.00144206	5.25e-24
LUAD	rs117001569	G	C	G	C	0.0844613	0.088436	0.0108	0.011899	0.332842	8	19574920	0.091321	8	19574920	0.00697593	9.63e-34
LUAD	rs117040820	T	C	T	C	0.17221	-0.054538	0.0127	0.01233	0.555917	16	57005762	0.092607	16	57005762	0.00646155	1.72e-156
LUAD	rs11706926	A	G	A	G	-0.0126115	0.010521	0.448	0.460147	0.518402	3	36978647	0.016291	3	36978647	0.00139048	1.19e-19
LUAD	rs11708067	G	A	G	A	-0.0129598	0.031318	0.227	0.209221	0.116471	3	123065778	0.019951	3	123065778	0.00163655	2.39e-15
LUAD	rs117107922	T	C	T	C	-0.0241112	0.013074	0.0282	0.030312	0.796331	16	73067378	0.050656	16	73067378	0.00429515	1.98e-08
LUAD	rs117154602	A	C	A	C	-0.0739875	-0.018586	0.0426	0.044442	0.722004	16	57262059	0.052241	16	57262059	0.00378014	2.64e-85
LUAD	rs117186302	C	T	C	T	0.031244	0.004982	0.0224	0.0246	0.939769	11	61456420	0.065933	11	61456420	0.00494302	2.6e-10
LUAD	rs117254618	G	A	G	A	0.0841894	0.030731	0.017	0.01949	0.668935	16	56892818	0.071867	16	56892818	0.00556907	1.25e-51
LUAD	rs117310695	A	G	A	G	0.031172	0.022353	0.0496	0.045722	0.626894	16	56089863	0.045985	16	56089863	0.0033457	1.2e-20
LUAD	rs117386336	T	G	T	G	0.0737328	-0.018296	0.0104	0.011876	0.830759	15	58568077	0.085602	15	58568077	0.00691955	1.64e-26
LUAD	rs11742162	C	T	C	T	-0.0101592	0.043208	0.338	0.344449	0.011813	5	112385510	0.017162	5	112385510	0.00147214	5.16e-12
LUAD	rs117471807	C	T	C	T	0.026313	0.046785	0.0331	0.032421	0.415796	12	6785945	0.057494	12	6785945	0.00406634	9.74e-11
LUAD	rs11751074	A	G	A	G	0.0235569	-0.024675	0.0389	0.045864	0.494658	6	31518157	0.036132	6	31518157	0.00363853	9.53e-11
LUAD	rs117562200	C	G	C	G	-0.072724	0.064907	0.0115	0.011368	0.421623	8	19937359	0.08077	8	19937359	0.00685093	2.53e-26
LUAD	rs11759230	C	A	C	A	-0.0173729	0.022042	0.342	0.348713	0.188307	6	109640321	0.016755	6	109640321	0.00145291	5.95e-33
LUAD	rs11762784	A	G	A	G	0.0299962	0.011122	0.495	0.508198	0.496724	7	130424646	0.016364	7	130424646	0.00140741	8.59e-101
LUAD	rs117649635	G	C	G	C	-0.023684	-0.031615	0.054	0.062627	0.400787	7	74297908	0.037627	7	74297908	0.00326045	3.76e-13
LUAD	rs117665650	C	G	C	G	0.0143865	0.001295	0.0995	0.113506	0.962499	9	82188040	0.027552	9	82188040	0.0023232	5.92e-10
LUAD	rs117688148	T	C	T	C	-0.019141	-0.010588	0.0448	0.041119	0.814206	14	74749376	0.045056	14	74749376	0.00342385	2.26e-08
LUAD	rs117739035	T	G	T	G	-0.0275813	0.083234	0.036	0.035275	0.175211	11	408174	0.061398	11	408174	0.00376447	2.36e-13
LUAD	rs117752662	G	C	G	C	0.021931	0.073322	0.046	0.043406	0.205472	19	11347828	0.057911	19	11347828	0.00383507	1.07e-08
LUAD	rs117827582	A	T	A	T	0.0245308	0.023817	0.0289	0.02775	0.626777	16	12147506	0.048978	16	12147506	0.00409618	2.12e-09
LUAD	rs11783088	G	A	G	A	-0.0120541	2.6e-05	0.25	0.265094	0.998943	8	6620392	0.019447	8	6620392	0.00162287	1.11e-13
LUAD	rs11795343	C	T	C	T	0.0101314	0.011548	0.404	0.401713	0.480515	9	32523737	0.01637	9	32523737	0.00141153	7.09e-13
LUAD	rs118027010	T	C	T	C	0.0616304	0.077802	0.015	0.012757	0.390389	8	121857366	0.090582	8	121857366	0.00602393	1.44e-24
LUAD	rs118078695	A	G	A	G	0.128783	0.00549	0.0127	0.0157	0.955122	15	58686409	0.097547	15	58686409	0.00665486	1.97e-83
LUAD	rs11860050	A	C	A	C	0.00881567	0.001061	0.246	0.260437	0.954994	16	85997596	0.018799	16	85997596	0.00159041	2.97e-08
LUAD	rs11870735	T	C	T	C	-0.0156151	-0.038094	0.176	0.186475	0.0647196	17	481604	0.020622	17	481604	0.00181389	7.39e-18
LUAD	rs11883967	A	C	A	C	-0.0107699	0.015247	0.338	0.327777	0.369686	2	66673862	0.016997	2	66673862	0.00146939	2.31e-13
LUAD	rs11900786	T	C	T	C	0.0126089	0.015191	0.131	0.131512	0.52407	2	158508271	0.023844	2	158508271	0.00208245	1.41e-09
LUAD	rs11985475	T	C	T	C	0.0124562	0.014767	0.413	0.416664	0.505283	8	25464656	0.022166	8	25464656	0.0017283	5.71e-13
LUAD	rs11986182	T	A	T	A	0.0644292	-0.004966	0.165	0.170038	0.821954	8	19727447	0.022068	8	19727447	0.00187613	1e-200
LUAD	rs12002937	T	G	T	G	-0.00883753	0.040891	0.29	0.279082	0.0238369	9	113841656	0.018095	9	113841656	0.00151896	5.95e-09
LUAD	rs12004282	T	C	T	C	-0.062701	0.025893	0.162	0.159159	0.306036	9	107629058	0.025297	9	107629058	0.00194124	1e-200
LUAD	rs12023488	T	C	T	C	0.00977536	-0.004163	0.376	0.385929	0.803201	1	212498198	0.016703	1	212498198	0.00142625	7.19e-12
LUAD	rs12033257	G	A	G	A	0.00862025	0.001294	0.382	0.382475	0.940179	1	112318484	0.017242	1	112318484	0.00145669	3.26e-09
LUAD	rs12034991	G	A	G	A	-0.00945065	-0.015722	0.355	0.352938	0.352529	1	210145298	0.016911	1	210145298	0.00146489	1.11e-10
LUAD	rs12077210	T	C	T	C	-0.0180881	0.024942	0.0452	0.050321	0.495118	1	65894160	0.036562	1	65894160	0.00328586	3.7e-08
LUAD	rs12089815	G	A	G	A	-0.0077441	0.031567	0.463	0.44925	0.0537956	1	91189933	0.016369	1	91189933	0.00139468	2.81e-08
LUAD	rs12101186	G	A	G	A	-0.0130853	-0.020271	0.179	0.18483	0.350464	14	105308519	0.02171	14	105308519	0.00181265	5.24e-13
LUAD	rs12140153	T	G	T	G	0.019101	-0.038496	0.0914	0.093505	0.229865	1	62579891	0.032061	1	62579891	0.00247539	1.2e-14
LUAD	rs12145217	T	A	T	A	-0.00813822	-0.000492	0.453	0.451639	0.975724	1	42863243	0.016175	1	42863243	0.00137988	3.68e-09
LUAD	rs12149263	T	C	T	C	0.0533652	-0.118101	0.0241	0.018662	0.0612309	16	56957517	0.063094	16	56957517	0.0046782	3.85e-30
LUAD	rs12163951	A	G	A	G	-0.0128147	0.030344	0.172	0.173645	0.181787	5	180216794	0.022725	5	180216794	0.00184683	3.96e-12
LUAD	rs12185071	T	C	T	C	0.0692006	0.008818	0.125	0.127052	0.715575	15	58683227	0.0242	15	58683227	0.00207491	1e-200
LUAD	rs12234017	G	A	G	A	0.0163739	-0.02441	0.257	0.241042	0.199359	5	118711834	0.01902	5	118711834	0.00158234	4.28e-25
LUAD	rs12277181	A	G	A	G	-0.0238961	0.00123	0.0611	0.06866	0.97039	11	116787320	0.03313	11	116787320	0.00289253	1.44e-16
LUAD	rs12321	C	G	C	G	0.00928305	-0.015733	0.43	0.426534	0.331508	22	29453193	0.016201	22	29453193	0.00139823	3.16e-11
LUAD	rs12324235	T	A	T	A	0.010938	0.015269	0.25	0.243194	0.415931	15	57493092	0.01877	15	57493092	0.0016032	8.94e-12
LUAD	rs12344809	A	G	A	G	-0.00903706	0.004742	0.262	0.262745	0.795887	9	112533895	0.018334	9	112533895	0.0015861	1.21e-08
LUAD	rs12358424	G	T	G	T	-0.0256025	0.00285	0.0899	0.090988	0.922541	10	33641149	0.02931	10	33641149	0.00244639	1.25e-25
LUAD	rs12366872	C	G	C	G	0.043415	-0.022526	0.0953	0.099989	0.414065	12	123804721	0.02758	12	123804721	0.00234974	3.19e-76
LUAD	rs12369179	T	C	T	C	-0.0317251	-0.018862	0.0826	0.076846	0.544612	12	122963550	0.031134	12	122963550	0.0024825	2.13e-37
LUAD	rs1240811	T	C	T	C	0.011396	-0.012777	0.309	0.324593	0.462957	6	16818805	0.017408	6	16818805	0.00148576	1.72e-14
LUAD	rs12434356	C	A	C	A	0.00983956	-0.006142	0.48	0.474145	0.705951	14	75123374	0.016278	14	75123374	0.00139606	1.81e-12
LUAD	rs12439504	C	G	C	G	-0.00778365	-0.017281	0.443	0.441292	0.290166	15	58183410	0.016337	15	58183410	0.00139674	2.51e-08
LUAD	rs12444708	T	C	T	C	0.0805704	0.059585	0.125	0.119126	0.0318195	16	56984482	0.027757	16	56984482	0.00216225	1e-200
LUAD	rs12447045	C	G	C	G	-0.0110569	-0.009963	0.259	0.251962	0.588519	16	71914617	0.018417	16	71914617	0.00158745	3.28e-12
LUAD	rs12449758	G	A	G	A	-0.0113088	-0.004631	0.305	0.303179	0.794041	17	3884026	0.017738	17	3884026	0.00151466	8.25e-14
LUAD	rs12454712	C	T	C	T	0.0116847	0.013245	0.38	0.375949	0.457917	18	60845884	0.017844	18	60845884	0.00147798	2.66e-15
LUAD	rs12456328	T	C	T	C	-0.012399	0.019871	0.137	0.143465	0.41983	18	46457096	0.024632	18	46457096	0.00212501	5.39e-09
LUAD	rs12477711	T	C	T	C	-0.00837541	-0.026964	0.464	0.469433	0.0926403	2	55245177	0.016034	2	55245177	0.0013846	1.46e-09
LUAD	rs12478677	T	C	T	C	-0.0077619	-0.039307	0.425	0.436976	0.0161895	2	40602432	0.016347	2	40602432	0.00140996	3.69e-08
LUAD	rs12485478	G	A	G	A	-0.0536649	0.008185	0.0271	0.027312	0.861436	3	12351223	0.046894	3	12351223	0.00421086	3.35e-37
LUAD	rs12506484	T	C	T	C	-0.0140421	0.007801	0.091	0.092832	0.783876	4	38402147	0.028442	4	38402147	0.00239328	4.43e-09
LUAD	rs12523418	G	A	G	A	0.0117155	-0.005275	0.32	0.338508	0.762668	5	141707225	0.017468	5	141707225	0.00149949	5.58e-15
LUAD	rs12524288	A	C	A	C	0.0211809	0.006973	0.0782	0.078789	0.825945	6	160943428	0.031711	6	160943428	0.00266125	1.73e-15
LUAD	rs12533197	G	T	G	T	-0.0154886	0.012167	0.443	0.450514	0.462184	7	36192606	0.016548	7	36192606	0.00140165	2.19e-28
LUAD	rs12545212	T	C	T	C	0.00977669	0.012035	0.204	0.196932	0.546251	8	9883923	0.019946	8	9883923	0.00171843	1.28e-08
LUAD	rs12549000	A	T	A	T	-0.0130514	-0.014399	0.109	0.120249	0.569418	8	118881908	0.02531	8	118881908	0.00222705	4.62e-09
LUAD	rs12574158	G	C	G	C	-0.0114	0.020608	0.131	0.121707	0.389488	11	117356276	0.023948	11	117356276	0.00202792	1.89e-08
LUAD	rs12575067	A	G	A	G	-0.0138407	-0.007751	0.152	0.155403	0.742859	11	119065310	0.023627	11	119065310	0.00194293	1.05e-12
LUAD	rs12575459	A	G	A	G	0.0189899	-0.028277	0.0774	0.067895	0.396915	11	58162382	0.033379	11	58162382	0.00260777	3.29e-13
LUAD	rs12575636	G	T	G	T	-0.0120041	-0.029714	0.192	0.188308	0.147506	11	95311260	0.020515	11	95311260	0.00173733	4.86e-12
LUAD	rs12585801	A	G	A	G	0.0124621	-0.009489	0.149	0.153493	0.680509	13	81393264	0.023045	13	81393264	0.00195403	1.8e-10
LUAD	rs12597511	T	C	T	C	0.0098769	-0.005105	0.365	0.376803	0.760502	16	31145219	0.016747	16	31145219	0.00144414	7.96e-12
LUAD	rs12609461	A	C	A	C	0.0157891	-0.004638	0.317	0.317187	0.793736	19	47581464	0.017737	19	47581464	0.00149742	5.4e-26
LUAD	rs12624640	A	G	A	G	-0.0179233	-0.010837	0.429	0.429951	0.507047	20	32952125	0.016335	20	32952125	0.00141817	1.3e-36
LUAD	rs12639747	T	C	T	C	0.0293333	-0.036961	0.0357	0.032409	0.404364	4	100493242	0.044326	4	100493242	0.00369367	2e-15
LUAD	rs12647866	C	T	C	T	0.0133599	0.014864	0.124	0.125673	0.545802	4	145708686	0.024606	4	145708686	0.0021457	4.77e-10
LUAD	rs12650033	G	A	G	A	0.00957125	-0.005782	0.251	0.257916	0.753651	4	148987187	0.018423	4	148987187	0.00159682	2.05e-09
LUAD	rs12650112	T	C	T	C	0.0114706	0.011571	0.36	0.363442	0.490352	4	99788480	0.016775	4	99788480	0.00144422	1.98e-15
LUAD	rs12670294	C	G	C	G	-0.0109278	-0.008423	0.144	0.146418	0.719088	7	20838342	0.023419	7	20838342	0.00198768	3.85e-08
LUAD	rs12692596	T	C	T	C	-0.0090446	0.015723	0.367	0.369564	0.349544	2	161265910	0.016807	2	161265910	0.00142968	2.51e-10
LUAD	rs12721078	A	C	A	C	0.0928966	-0.014189	0.0336	0.033358	0.74259	11	116699395	0.043203	11	116699395	0.00379968	5.22e-132
LUAD	rs12774026	A	C	A	C	-0.0347995	0.091086	0.014	0.01402	0.270122	10	46100529	0.082597	10	46100529	0.00635488	4.35e-08
LUAD	rs12774848	C	T	C	T	-0.00926312	-0.016937	0.35	0.351447	0.324431	10	71932436	0.017188	10	71932436	0.00145861	2.14e-10
LUAD	rs12794995	A	G	A	G	0.0115744	0.011925	0.258	0.25808	0.525671	11	67372946	0.018791	11	67372946	0.00158148	2.5e-13
LUAD	rs12832859	T	C	T	C	0.0458101	0.044939	0.133	0.146463	0.0751813	12	125372916	0.025256	12	125372916	0.00206597	6.17e-109
LUAD	rs12888955	G	A	G	A	-0.0130983	0.022459	0.346	0.341282	0.185795	14	103256877	0.016974	14	103256877	0.00144429	1.2e-19
LUAD	rs12904537	G	T	G	T	-0.0158617	0.021284	0.497	0.52436	0.20669	15	63379726	0.016855	15	63379726	0.00142874	1.23e-28
LUAD	rs12905076	C	T	C	T	-0.0213728	0.031487	0.136	0.143536	0.180527	15	58805243	0.023513	15	58805243	0.00202762	5.6e-26
LUAD	rs12912371	C	T	C	T	-0.0508829	-0.021797	0.119	0.115314	0.382793	15	58654491	0.024975	15	58654491	0.0021733	3.17e-121
LUAD	rs12919094	G	A	G	A	0.00930601	-0.036937	0.431	0.442295	0.0224891	16	69843357	0.016186	16	69843357	0.001412	4.38e-11
LUAD	rs12920974	T	G	T	G	-0.136425	0.025015	0.285	0.29419	0.176986	16	56993025	0.018529	16	56993025	0.00153065	1e-200
LUAD	rs12928099	A	C	A	C	0.0181148	0.011103	0.297	0.31145	0.535459	16	15150505	0.017916	16	15150505	0.00151748	7.55e-33
LUAD	rs12931143	C	T	C	T	-0.0120075	0.003713	0.478	0.478623	0.820929	16	88006065	0.016404	16	88006065	0.00143819	6.88e-17
LUAD	rs12940636	C	T	C	T	0.0115518	0.021995	0.345	0.350221	0.195762	17	53400110	0.017001	17	53400110	0.00145409	1.95e-15
LUAD	rs12941370	G	A	G	A	-0.00833979	-0.007357	0.413	0.419627	0.653453	17	61604736	0.016386	17	61604736	0.00141601	3.87e-09
LUAD	rs12944649	G	A	G	A	-0.0105373	0.023524	0.191	0.187667	0.263032	17	7492228	0.021018	17	7492228	0.00175569	1.95e-09
LUAD	rs12971067	C	G	C	G	-0.00846518	0.002192	0.304	0.295079	0.902347	18	42606024	0.017864	18	42606024	0.00150599	1.9e-08
LUAD	rs12972156	G	C	G	C	-0.06209	-0.032608	0.147	0.154185	0.171751	19	45387459	0.023861	19	45387459	0.00197721	1e-200
LUAD	rs12975319	A	G	A	G	-0.0153128	0.002726	0.305	0.317545	0.880139	19	3414088	0.018081	19	3414088	0.00152339	9.02e-24
LUAD	rs12981222	T	C	T	C	-0.0135843	-0.006896	0.138	0.125727	0.770871	19	56154339	0.023677	19	56154339	0.00199503	9.82e-12
LUAD	rs12984037	T	C	T	C	0.0163733	-0.010557	0.403	0.406513	0.520425	19	11267757	0.016427	19	11267757	0.001423	1.23e-30
LUAD	rs12997031	A	G	A	G	-0.00809155	-0.00088	0.424	0.414328	0.957558	2	50689260	0.016532	2	50689260	0.00140523	8.5e-09
LUAD	rs12998038	T	C	T	C	0.0100034	0.000264	0.256	0.250066	0.988849	2	42602387	0.018922	2	42602387	0.00160702	4.82e-10
LUAD	rs13005431	C	T	C	T	-0.00813641	0.02911	0.366	0.351392	0.0825067	2	178121112	0.016766	2	178121112	0.00143145	1.32e-08
LUAD	rs13056230	T	C	T	C	-0.00845169	0.021119	0.417	0.404947	0.204203	22	48874310	0.016634	22	48874310	0.00139478	1.37e-09
LUAD	rs13066793	G	A	G	A	0.0180945	-0.041632	0.0909	0.087433	0.210093	3	87037543	0.033217	3	87037543	0.00245326	1.63e-13
LUAD	rs13082076	C	T	C	T	0.0122004	-0.017336	0.296	0.302284	0.324427	3	152085277	0.017592	3	152085277	0.00150963	6.39e-16
LUAD	rs13106349	C	A	C	A	-0.0084833	0.001891	0.294	0.276673	0.913703	4	87779085	0.017452	4	87779085	0.00150781	1.84e-08
LUAD	rs13107325	T	C	T	C	-0.0827466	0.027221	0.0639	0.055476	0.377709	4	103188709	0.030859	4	103188709	0.00277092	6.04e-196
LUAD	rs13134992	C	T	C	T	-0.00896661	-0.011917	0.415	0.423536	0.467783	4	146393096	0.016413	4	146393096	0.00142172	2.85e-10
LUAD	rs1317055	T	C	T	C	-0.00864048	0.012451	0.463	0.485414	0.439683	12	71419762	0.016113	12	71419762	0.00138617	4.57e-10
LUAD	rs13178930	G	A	G	A	-0.00855679	-0.012707	0.312	0.309961	0.468381	5	144490411	0.017524	5	144490411	0.00150263	1.24e-08
LUAD	rs13226502	T	C	T	C	0.0105448	0.066901	0.177	0.170201	0.00158943	7	100506381	0.021186	7	100506381	0.00181331	6.06e-09
LUAD	rs13273592	C	T	C	T	-0.0195252	-0.007651	0.279	0.271071	0.674307	8	126645810	0.018207	8	126645810	0.00152786	2.14e-37
LUAD	rs1327548	A	G	A	G	0.00965243	-0.007671	0.228	0.230456	0.691459	10	112652873	0.019328	10	112652873	0.00166507	6.75e-09
LUAD	rs1330145	G	T	G	T	-0.00897559	0.012119	0.488	0.507105	0.454217	9	110467582	0.016193	9	110467582	0.00138191	8.3e-11
LUAD	rs13303368	G	C	G	C	0.0110648	-0.026839	0.409	0.402746	0.173667	1	914852	0.019727	1	914852	0.00152652	4.22e-13
LUAD	rs13379043	C	T	C	T	0.0187991	0.008072	0.271	0.27088	0.669452	14	74250126	0.018907	14	74250126	0.00155787	1.57e-33
LUAD	rs1338668	A	G	A	G	0.015197	0.001074	0.412	0.409384	0.947433	6	116394809	0.01629	6	116394809	0.00140372	2.59e-27
LUAD	rs13389219	T	C	T	C	0.0290173	-0.020451	0.4	0.420177	0.214311	2	165528876	0.016469	2	165528876	0.00140455	8.02e-95
LUAD	rs13432533	G	A	G	A	0.00885955	-0.020321	0.465	0.479624	0.21304	2	26571411	0.016319	2	26571411	0.00138626	1.65e-10
LUAD	rs13432743	G	A	G	A	-0.0126994	-0.021632	0.1	0.094328	0.426023	2	25069392	0.027176	2	25069392	0.00231034	3.87e-08
LUAD	rs137929115	T	C	T	C	0.0370684	0.054596	0.0136	0.017187	0.512284	12	123220379	0.083317	12	123220379	0.00620384	2.3e-09
LUAD	rs137967290	A	G	A	G	0.0802305	-0.087117	0.0175	0.015251	0.225613	9	107666614	0.071895	9	107666614	0.00542309	1.6e-49
LUAD	rs138122475	A	G	A	G	-0.0347413	-0.110026	0.0138	0.017313	0.219924	12	125622808	0.089691	12	125622808	0.00635934	4.68e-08
LUAD	rs138354839	A	C	A	C	-0.0623005	0.00701	0.0112	0.010731	0.937828	5	180416174	0.089872	5	180416174	0.00810901	1.56e-14
LUAD	rs138436155	C	G	C	G	-0.0410517	-0.159838	0.034	0.027304	0.00798025	12	123285110	0.06025	12	123285110	0.00410726	1.6e-23
LUAD	rs138850155	G	A	G	A	0.0236765	-0.129272	0.0343	0.033852	0.00799799	4	1342113	0.048742	4	1342113	0.00395134	2.07e-09
LUAD	rs139037735	T	C	T	C	-0.0193037	-0.016333	0.0454	0.047055	0.660384	19	33805258	0.037174	19	33805258	0.0032609	3.22e-09
LUAD	rs139473010	A	C	A	C	0.0387672	-0.072345	0.0257	0.023228	0.222241	19	8416806	0.05927	19	8416806	0.00448479	5.42e-18
LUAD	rs139580320	C	A	C	A	-0.0261948	0.01652	0.0297	0.047872	0.721878	16	4739246	0.046411	16	4739246	0.00413666	2.41e-10
LUAD	rs139752533	T	C	T	C	0.0531019	-0.052837	0.00668	0.011334	0.615391	12	112820335	0.10517	12	112820335	0.00931954	1.21e-08
LUAD	rs139937507	T	C	T	C	0.0396371	0.081061	0.0391	0.029771	0.156867	19	54817865	0.057259	19	54817865	0.00383138	4.39e-25
LUAD	rs140064750	C	T	C	T	-0.044805	-0.090727	0.0214	0.027686	0.1412	8	19906156	0.061663	8	19906156	0.00504254	6.37e-19
LUAD	rs140133389	C	G	C	G	-0.0785919	-0.018972	0.0414	0.042713	0.673585	16	56963438	0.04504	16	56963438	0.00357477	3.99e-107
LUAD	rs140147	A	G	A	G	-0.0085456	-0.015807	0.368	0.35894	0.345116	22	30184599	0.016743	22	30184599	0.00144653	3.47e-09
LUAD	rs1403774	G	T	G	T	-0.00811677	0.033616	0.351	0.350984	0.0471469	3	107479754	0.016935	3	107479754	0.00143841	1.67e-08
LUAD	rs140664623	T	G	T	G	0.0276178	-0.056413	0.0246	0.030887	0.325909	14	52321987	0.057425	14	52321987	0.00464329	2.72e-09
LUAD	rs140801028	G	C	G	C	0.0567681	0.167739	0.0128	0.010821	0.042194	8	19731858	0.082565	8	19731858	0.00629486	1.91e-19
LUAD	rs141102226	T	A	T	A	0.0315516	0.145782	0.0166	0.010092	0.0715741	2	162992004	0.080908	2	162992004	0.00552879	1.15e-08
LUAD	rs141148474	C	A	C	A	0.0147562	-0.014185	0.103	0.112294	0.602246	3	66291685	0.027218	3	66291685	0.00230186	1.45e-10
LUAD	rs1412234	C	T	C	T	-0.0125588	-0.032898	0.32	0.313603	0.0622975	9	28410683	0.017648	9	28410683	0.00148344	2.54e-17
LUAD	rs141290918	G	T	G	T	0.0118746	0.029851	0.221	0.214828	0.129712	10	114685842	0.0197	10	114685842	0.00188027	2.7e-10
LUAD	rs141368382	G	A	G	A	0.00956576	-0.002718	0.296	0.293611	0.889519	19	7160952	0.019567	19	7160952	0.00161142	2.92e-09
LUAD	rs142187704	C	T	C	T	0.107921	0.045983	0.00748	0.012188	0.618381	15	58611016	0.092308	15	58611016	0.00877254	8.82e-35
LUAD	rs142449754	T	C	T	C	-0.018916	0.005118	0.249	0.249445	0.782794	6	41986427	0.018565	6	41986427	0.00158275	6.39e-33
LUAD	rs1425485	T	C	T	C	0.0185608	-0.008129	0.228	0.235621	0.66705	4	157681890	0.018895	4	157681890	0.00164077	1.14e-29
LUAD	rs142629567	G	C	G	C	0.0161708	-0.008007	0.0764	0.077477	0.803933	1	61685540	0.032251	1	61685540	0.00258796	4.14e-10
LUAD	rs143134446	T	C	T	C	-0.0836818	0.030535	0.0425	0.049928	0.453094	16	56802367	0.040699	16	56802367	0.00349237	7.04e-127
LUAD	rs143395086	G	T	G	T	0.0781146	0.033337	0.0092	0.013705	0.703466	9	107654388	0.08758	9	107654388	0.00754962	4.33e-25
LUAD	rs143546063	A	G	A	G	0.010802	-0.005817	0.17	0.170452	0.786337	4	103336344	0.02146	4	103336344	0.0018336	3.84e-09
LUAD	rs143602490	T	A	T	A	-0.0361769	-0.031992	0.0199	0.021208	0.643625	20	44010127	0.069152	20	44010127	0.00521946	4.17e-12
LUAD	rs143858063	G	C	G	C	-0.0274608	-0.031217	0.0384	0.040998	0.508142	9	107482096	0.047174	9	107482096	0.0037593	2.78e-13
LUAD	rs144317085	T	A	T	A	-0.0273479	-0.082862	0.0379	0.036591	0.0779219	4	105806108	0.047004	4	105806108	0.00364714	6.46e-14
LUAD	rs144351842	T	G	T	G	0.0265832	0.041862	0.0286	0.027527	0.355845	13	45568590	0.045339	13	45568590	0.00414435	1.41e-10
LUAD	rs144420579	G	T	G	T	-0.0294618	0.049051	0.0272	0.025627	0.36146	18	47568714	0.053749	18	47568714	0.00433484	1.07e-11
LUAD	rs144488242	G	C	G	C	0.0246641	0.010479	0.0333	0.030251	0.864573	16	81550692	0.06144	16	81550692	0.00411356	2.02e-09
LUAD	rs145347194	C	T	C	T	0.0905527	-0.036195	0.0889	0.060842	0.364241	15	58670135	0.039893	15	58670135	0.00255628	1e-200
LUAD	rs145347753	A	G	A	G	-0.0706475	-0.144713	0.00998	0.011246	0.22022	15	58641893	0.118042	15	58641893	0.00791077	4.24e-19
LUAD	rs145521244	A	G	A	G	-0.0569285	0.018902	0.0318	0.027981	0.754253	15	58679447	0.060383	15	58679447	0.00418821	4.43e-42
LUAD	rs145904381	C	T	C	T	0.0508605	-0.009607	0.0125	0.017004	0.908952	1	151017991	0.084006	1	151017991	0.00641839	2.3e-15
LUAD	rs145990683	A	G	A	G	0.0629345	-0.125138	0.00855	0.012464	0.139459	11	116721465	0.084678	11	116721465	0.00773464	4.06e-16
LUAD	rs146182298	T	C	T	C	-0.0222312	-0.047344	0.0385	0.039719	0.258724	14	52531408	0.041919	14	52531408	0.00359318	6.13e-10
LUAD	rs146203232	T	C	T	C	-0.0281158	0.065693	0.0724	0.059328	0.0448031	6	160521885	0.03274	6	160521885	0.00267222	6.88e-26
LUAD	rs1469024	C	T	C	T	-0.00812303	0.022078	0.36	0.359286	0.189672	19	18384544	0.016834	19	18384544	0.00143822	1.62e-08
LUAD	rs147146149	G	C	G	C	-0.062384	-0.025332	0.0134	0.014861	0.747248	15	58743495	0.078605	15	58743495	0.00615518	3.86e-24
LUAD	rs147294109	T	C	T	C	-0.033279	-0.001812	0.0246	0.02686	0.9733	14	105172807	0.054134	14	105172807	0.00454539	2.45e-13
LUAD	rs1473247	C	T	C	T	0.0116636	0.020141	0.254	0.255476	0.266233	5	158603571	0.018116	5	158603571	0.00156903	1.06e-13
LUAD	rs147464145	T	C	T	C	0.179866	0.072685	0.0113	0.010594	0.368266	16	56988503	0.080786	16	56988503	0.00665054	4.34e-161
LUAD	rs147649176	A	C	A	C	-0.0816057	0.027269	0.0161	0.021542	0.661475	8	19941197	0.062276	8	19941197	0.00564305	2.13e-47
LUAD	rs147981159	A	G	A	G	-0.023118	-0.101364	0.037	0.02742	0.050227	11	61824298	0.051768	11	61824298	0.00380618	1.25e-09
LUAD	rs147983247	A	G	A	G	-0.0478491	-0.04572	0.00975	0.012341	0.56924	15	58660791	0.080328	15	58660791	0.00772145	5.76e-10
LUAD	rs148433005	T	C	T	C	-0.015308	-0.019399	0.0696	0.071417	0.554299	1	31533632	0.032806	1	31533632	0.00276253	3e-08
LUAD	rs148654281	G	A	G	A	0.0251012	0.02774	0.0243	0.026265	0.600172	1	94085147	0.052923	1	94085147	0.00453209	3.05e-08
LUAD	rs150302366	A	G	A	G	-0.0263799	0.029107	0.0268	0.029053	0.594884	12	123459109	0.054735	12	123459109	0.00445319	3.15e-09
LUAD	rs150456469	T	C	T	C	0.0203642	-0.022621	0.0478	0.054299	0.55362	11	64731498	0.038189	11	64731498	0.00329304	6.25e-10
LUAD	rs150497606	A	G	A	G	0.0189799	-0.053954	0.0471	0.050543	0.179876	17	55466426	0.04023	17	55466426	0.00326373	6.05e-09
LUAD	rs151115377	A	G	A	G	0.0525485	0.058321	0.0179	0.020938	0.360687	18	46379538	0.063804	18	46379538	0.00526738	1.94e-23
LUAD	rs151235402	T	C	T	C	-0.0676011	0.009238	0.0167	0.021312	0.89482	20	569164	0.069871	20	569164	0.00553802	2.86e-34
LUAD	rs1516725	T	C	T	C	-0.0300388	0.035476	0.134	0.143384	0.133232	3	185824004	0.023627	3	185824004	0.00204187	5.45e-49
LUAD	rs1518166	G	A	G	A	0.0114137	0.002792	0.379	0.375839	0.867532	18	40705900	0.016739	18	40705900	0.0014278	1.31e-15
LUAD	rs151912	A	T	A	T	-0.00891459	-0.012928	0.411	0.40625	0.437022	5	57607142	0.016634	5	57607142	0.00142484	3.94e-10
LUAD	rs1534696	C	A	C	A	-0.0158296	0.029403	0.448	0.441259	0.0816658	7	26397239	0.016888	7	26397239	0.00141952	7.05e-29
LUAD	rs1534966	G	A	G	A	0.00771463	0.011676	0.465	0.469565	0.470186	20	36837296	0.016167	20	36837296	0.00138329	2.45e-08
LUAD	rs1537465	C	T	C	T	0.00804892	0.041134	0.43	0.423314	0.0131506	13	52093119	0.016588	13	52093119	0.00139095	7.18e-09
LUAD	rs1541290	G	A	G	A	-0.00943774	0.015521	0.487	0.501876	0.337504	21	43718483	0.016183	21	43718483	0.00137316	6.29e-12
LUAD	rs157936	G	T	G	T	0.012681	0.013326	0.305	0.313749	0.484697	7	130585623	0.019071	7	130585623	0.00150971	4.48e-17
LUAD	rs158481	A	C	A	C	-0.0192232	0.038331	0.297	0.305403	0.0359646	16	57075253	0.018276	16	57075253	0.00151065	4.29e-37
LUAD	rs1620509	T	A	T	A	-0.00852856	-0.013652	0.415	0.410319	0.405737	4	57946388	0.01642	4	57946388	0.00139704	1.03e-09
LUAD	rs1637252	C	A	C	A	0.00878365	-0.012242	0.471	0.466471	0.456787	7	101736163	0.016451	7	101736163	0.00140819	4.44e-10
LUAD	rs1650527	T	C	T	C	-0.0206524	-0.04479	0.228	0.225441	0.0178216	5	158022724	0.018904	5	158022724	0.00164361	3.28e-36
LUAD	rs1661052	G	A	G	A	-0.0260638	0.009753	0.0917	0.089574	0.73091	11	2942593	0.028357	11	2942593	0.00245756	2.81e-26
LUAD	rs1664781	G	A	G	A	0.0144373	0.029014	0.312	0.311993	0.0980356	5	53276301	0.017537	5	53276301	0.00148264	2.08e-22
LUAD	rs1666658	C	T	C	T	-0.00944922	0.007078	0.406	0.41586	0.66983	11	121801129	0.0166	11	121801129	0.0014073	1.89e-11
LUAD	rs1672867	A	G	A	G	-0.132594	0.035469	0.0168	0.052244	0.559936	16	57071114	0.060846	16	57071114	0.00563065	1.3e-122
LUAD	rs1689797	A	C	A	C	-0.0260934	-0.020217	0.326	0.327856	0.233907	1	182150978	0.016984	1	182150978	0.00147195	2.59e-70
LUAD	rs16909263	C	T	C	T	0.0112853	0.00684	0.148	0.153447	0.757417	8	82414690	0.022144	8	82414690	0.00196336	9.03e-09
LUAD	rs16934748	C	T	C	T	-0.0135819	0.03028	0.147	0.140868	0.187567	10	33970319	0.022978	10	33970319	0.00194037	2.57e-12
LUAD	rs16940262	C	T	C	T	0.019376	-0.041023	0.497	0.511541	0.0876021	15	58717428	0.024016	15	58717428	0.00205512	4.17e-21
LUAD	rs16944277	C	T	C	T	-0.0133515	-0.030575	0.0853	0.078728	0.289935	12	114878087	0.028891	12	114878087	0.00244684	4.85e-08
LUAD	rs1697233	T	A	T	A	-0.00854333	-0.004151	0.354	0.365537	0.804614	12	67678739	0.016779	12	67678739	0.00145168	3.98e-09
LUAD	rs17008972	A	G	A	G	0.0118029	-0.001641	0.128	0.128498	0.946515	3	71756272	0.024461	3	71756272	0.00205893	9.89e-09
LUAD	rs17036160	T	C	T	C	0.0176334	-0.041695	0.123	0.117382	0.10255	3	12329783	0.025539	3	12329783	0.00209607	4.01e-17
LUAD	rs17049712	T	C	T	C	-0.0120282	0.014034	0.295	0.298555	0.428447	2	58961136	0.017723	2	58961136	0.00151647	2.16e-15
LUAD	rs17066842	A	G	A	G	0.0240427	0.016897	0.0417	0.044163	0.689766	18	58040624	0.04233	18	58040624	0.00348494	5.24e-12
LUAD	rs17110109	C	T	C	T	0.00813037	0.028966	0.385	0.378093	0.0838929	12	54668908	0.016757	12	54668908	0.00142687	1.21e-08
LUAD	rs17150170	G	A	G	A	-0.0320658	-0.089742	0.0172	0.015326	0.139468	8	9368012	0.060728	8	9368012	0.0055127	6e-09
LUAD	rs17193211	T	C	T	C	0.0171882	-0.017681	0.0669	0.067752	0.584485	21	38885506	0.032332	21	38885506	0.00282626	1.19e-09
LUAD	rs17269439	A	C	A	C	-0.0298549	0.050574	0.0313	0.029745	0.413706	15	59063144	0.061873	15	59063144	0.00402288	1.16e-13
LUAD	rs1728180	T	C	T	C	0.0188702	0.010384	0.0485	0.056357	0.790935	17	41675445	0.039172	17	41675445	0.00330352	1.12e-08
LUAD	rs17319046	G	T	G	T	0.0202156	-0.051069	0.0675	0.064896	0.14283	8	126350794	0.034851	8	126350794	0.00285391	1.41e-12
LUAD	rs17326656	T	G	T	G	-0.0162522	0.04189	0.231	0.235921	0.0300257	2	48962291	0.019307	2	48962291	0.00164376	4.73e-23
LUAD	rs1736193	C	G	C	G	0.0100036	0.007386	0.219	0.232529	0.703045	19	2785273	0.019375	19	2785273	0.00166747	1.98e-09
LUAD	rs17369163	G	C	G	C	-0.0280945	-0.009521	0.123	0.107256	0.760268	16	57020327	0.031204	16	57020327	0.00212662	7.59e-40
LUAD	rs17413959	G	A	G	A	-0.0114942	0.04283	0.141	0.142723	0.0588963	1	79419896	0.022674	1	79419896	0.00201905	1.25e-08
LUAD	rs17432483	C	T	C	T	-0.0178632	0.01578	0.0611	0.058248	0.661537	2	63023836	0.036045	2	63023836	0.00292584	1.03e-09
LUAD	rs174533	A	G	A	G	-0.0452639	-0.034585	0.347	0.353099	0.0443343	11	61549025	0.017199	11	61549025	0.00144737	1e-200
LUAD	rs17570439	C	T	C	T	-0.0131404	0.025878	0.224	0.225236	0.190443	1	40324210	0.019766	1	40324210	0.00165524	2.04e-15
LUAD	rs17576121	C	T	C	T	0.00887057	-0.003423	0.316	0.309551	0.846889	4	23893274	0.017729	4	23893274	0.00147803	1.95e-09
LUAD	rs17585887	T	C	T	C	-0.0210868	-0.016849	0.418	0.422885	0.303028	6	139835498	0.016359	6	139835498	0.00139129	6.88e-52
LUAD	rs17608459	A	G	A	G	-0.0157011	-0.027355	0.0991	0.099825	0.407317	1	110435328	0.033012	1	110435328	0.00246021	1.75e-10
LUAD	rs1761661	C	A	C	A	0.0107802	0.003518	0.455	0.470231	0.827821	7	80238041	0.016175	7	80238041	0.00138813	8.1e-15
LUAD	rs17633378	T	C	T	C	0.00819662	-0.004593	0.385	0.385897	0.783261	3	142778355	0.016699	3	142778355	0.00140986	6.11e-09
LUAD	rs17694506	C	T	C	T	-0.00800628	0.015256	0.38	0.357522	0.358228	2	171632225	0.016606	2	171632225	0.00142041	1.73e-08
LUAD	rs17712538	G	A	G	A	0.0200647	0.003562	0.398	0.399229	0.82796	18	47035851	0.016393	18	47035851	0.00140993	5.88e-46
LUAD	rs17713729	C	A	C	A	0.0157694	-0.001097	0.352	0.35102	0.948558	2	249092	0.017004	2	249092	0.0014421	7.84e-28
LUAD	rs1771582	T	G	T	G	-0.0111108	-0.001776	0.435	0.472879	0.926877	1	161614490	0.019353	1	161614490	0.00165046	1.67e-11
LUAD	rs17740942	A	T	A	T	0.0176102	0.020794	0.109	0.113183	0.524825	8	116891360	0.032699	8	116891360	0.00252933	3.35e-12
LUAD	rs17818197	G	A	G	A	-0.0115594	-0.002325	0.213	0.207358	0.9089	8	25872634	0.020317	8	25872634	0.00168173	6.26e-12
LUAD	rs1787783	G	A	G	A	-0.0459335	-0.021602	0.0472	0.049276	0.589205	16	57341603	0.040005	16	57341603	0.00329944	4.68e-44
LUAD	rs1789921	A	G	A	G	-0.0110575	0.025007	0.316	0.312904	0.155925	4	100269202	0.017624	4	100269202	0.00147992	7.92e-14
LUAD	rs1800961	T	C	T	C	-0.133595	-0.047979	0.0338	0.035073	0.312137	20	43042364	0.047469	20	43042364	0.00381998	1e-200
LUAD	rs1802539	A	G	A	G	0.0130999	-0.042729	0.186	0.18667	0.0386716	8	103876183	0.020665	8	103876183	0.00176564	1.18e-13
LUAD	rs1808095	T	C	T	C	0.0133699	-0.028036	0.1	0.104261	0.312765	11	73279856	0.027774	11	73279856	0.0023365	1.05e-08
LUAD	rs1808536	A	G	A	G	-0.0315058	0.023803	0.185	0.181113	0.275117	19	8441857	0.021811	19	8441857	0.00184296	1.61e-65
LUAD	rs1839437	T	A	T	A	-0.011089	0.020751	0.31	0.31909	0.248333	11	14611008	0.017976	11	14611008	0.00155207	9.02e-13
LUAD	rs184754733	C	G	C	G	0.0570441	-0.000668	0.0153	0.017611	0.992591	16	57388462	0.071981	16	57388462	0.00636411	3.15e-19
LUAD	rs185799410	T	G	T	G	-0.0286587	-0.011678	0.0231	0.024233	0.828164	20	57466093	0.053802	20	57466093	0.00477878	2.01e-09
LUAD	rs1866631	G	A	G	A	0.0106601	-0.038551	0.416	0.392687	0.0183075	2	174075761	0.01634	2	174075761	0.00140492	3.26e-14
LUAD	rs187544997	G	C	G	C	-0.0649661	0.116268	0.0137	0.014521	0.143311	8	19890641	0.079441	8	19890641	0.00630349	6.59e-25
LUAD	rs187929675	T	C	T	C	0.133627	0.099788	0.0136	0.011226	0.259274	11	117111368	0.088456	11	117111368	0.00604426	2.64e-108
LUAD	rs1884595	A	C	A	C	0.00894957	0.002807	0.43	0.425103	0.862499	20	21900477	0.016208	20	21900477	0.00142451	3.33e-10
LUAD	rs1886205	C	A	C	A	-0.00907818	0.001862	0.238	0.230819	0.922181	13	94062095	0.019061	13	94062095	0.00162422	2.28e-08
LUAD	rs190091889	G	A	G	A	0.0540512	0.001813	0.0162	0.014701	0.979113	18	47226473	0.069253	18	47226473	0.005548	1.99e-22
LUAD	rs190118115	T	C	T	C	-0.246381	0.047346	0.0184	0.021555	0.446079	8	19793581	0.062137	8	19793581	0.00556012	1e-200
LUAD	rs191165144	A	G	A	G	0.0423752	-0.013593	0.011	0.015342	0.87453	18	47155943	0.086084	18	47155943	0.00691943	9.12e-10
LUAD	rs1943969	A	G	A	G	0.01754	0.015357	0.34	0.345922	0.386642	18	47182838	0.017739	18	47182838	0.0014965	9.99e-32
LUAD	rs1955512	G	A	G	A	-0.0102855	0.02993	0.429	0.428791	0.0715489	14	33175822	0.01661	14	33175822	0.00143493	7.61e-13
LUAD	rs1960421	C	G	C	G	0.00929787	-0.042698	0.3	0.303357	0.015828	9	123394894	0.017696	9	123394894	0.00151486	8.37e-10
LUAD	rs1970487	T	C	T	C	0.0100335	-0.026371	0.239	0.259255	0.168741	10	16097174	0.019162	10	16097174	0.00182389	3.77e-08
LUAD	rs1990622	G	A	G	A	-0.0124601	0.011369	0.411	0.406555	0.489002	7	12283787	0.016431	7	12283787	0.00141193	1.1e-18
LUAD	rs1990760	C	T	C	T	0.009184	0.042531	0.39	0.387366	0.0105481	2	163124051	0.016631	2	163124051	0.00140671	6.63e-11
LUAD	rs2003892	A	G	A	G	-0.0144655	-0.002404	0.334	0.349574	0.888186	11	68593929	0.017097	11	68593929	0.00149125	3.01e-22
LUAD	rs2035837	C	T	C	T	0.0124786	-0.012837	0.149	0.142338	0.566639	11	29200527	0.022403	11	29200527	0.00192793	9.64e-11
LUAD	rs204474	C	T	C	T	0.0388739	-0.010536	0.354	0.342698	0.530541	19	45487178	0.016798	19	45487178	0.00144487	1.93e-159
LUAD	rs2044754	G	A	G	A	-0.0169416	0.010257	0.109	0.106954	0.703929	3	24292940	0.02699	3	24292940	0.00220751	1.66e-14
LUAD	rs2061164	T	C	T	C	0.00900193	0.001168	0.296	0.298323	0.946143	11	18329006	0.017295	11	18329006	0.00150326	2.12e-09
LUAD	rs2069827	T	G	T	G	-0.0140339	0.045513	0.1	0.105559	0.111889	7	22765456	0.028629	7	22765456	0.00230626	1.16e-09
LUAD	rs2071659	G	A	G	A	0.0113763	-0.044862	0.141	0.1416	0.0454227	4	2252624	0.022423	4	2252624	0.00198913	1.07e-08
LUAD	rs2072412	G	C	G	C	0.00926009	-0.0062	0.264	0.231137	0.746085	7	150647970	0.019147	7	150647970	0.00156761	3.48e-09
LUAD	rs208062	C	T	C	T	0.00966864	-0.014269	0.379	0.392912	0.386672	8	17818438	0.016483	8	17818438	0.00143559	1.64e-11
LUAD	rs2107650	G	C	G	C	0.00952441	-0.01988	0.393	0.377432	0.275949	12	1178411	0.018247	12	1178411	0.00152044	3.75e-10
LUAD	rs2107745	G	A	G	A	-0.0104681	0.000932	0.198	0.195207	0.964104	7	73931457	0.020703	7	73931457	0.00175021	2.22e-09
LUAD	rs2120710	G	A	G	A	0.00935095	-0.021548	0.338	0.342185	0.207426	8	93210803	0.017092	8	93210803	0.00147696	2.43e-10
LUAD	rs2126606	C	T	C	T	-0.0104526	-0.000713	0.383	0.38231	0.969388	12	89674799	0.018577	12	89674799	0.00147914	1.59e-12
LUAD	rs2134088	A	G	A	G	-0.0117871	-0.019679	0.118	0.113945	0.431379	6	117863688	0.02501	6	117863688	0.00213224	3.24e-08
LUAD	rs2148442	C	T	C	T	0.00815908	0.019214	0.453	0.464953	0.239969	13	23937443	0.016352	13	23937443	0.00138465	3.8e-09
LUAD	rs2152960	T	C	T	C	0.00839849	-0.011869	0.408	0.408512	0.494845	10	8447786	0.017387	10	8447786	0.00150232	2.27e-08
LUAD	rs2167750	T	C	T	C	-0.0190136	-0.022416	0.464	0.45611	0.166672	4	89730074	0.016209	4	89730074	0.00137788	2.58e-43
LUAD	rs2175766	A	C	A	C	-0.00946144	-0.001741	0.457	0.447546	0.913628	4	76572191	0.016051	4	76572191	0.0013822	7.64e-12
LUAD	rs2218793	A	C	A	C	-0.0130127	-0.020439	0.286	0.296893	0.258429	11	10380828	0.018086	11	10380828	0.0015208	1.16e-17
LUAD	rs2222060	G	A	G	A	-0.0109672	0.006051	0.385	0.390822	0.715057	12	124194438	0.016575	12	124194438	0.0014353	2.15e-14
LUAD	rs2224539	T	A	T	A	0.0086212	-0.000701	0.407	0.415458	0.965768	20	38552107	0.016338	20	38552107	0.00142097	1.3e-09
LUAD	rs2229589	C	T	C	T	-0.00812521	-0.044661	0.438	0.440906	0.00615841	2	211456639	0.016304	2	211456639	0.00143834	1.61e-08
LUAD	rs2229741	T	C	T	C	-0.00932914	0.030681	0.423	0.424301	0.0625015	21	16340289	0.016471	21	16340289	0.00138986	1.92e-11
LUAD	rs2234962	C	T	C	T	0.0100725	-0.005477	0.219	0.226936	0.779142	10	121429633	0.019532	10	121429633	0.00165739	1.22e-09
LUAD	rs2238001	C	T	C	T	0.0139662	0.002037	0.116	0.116025	0.936188	11	61524507	0.025443	11	61524507	0.00217043	1.24e-10
LUAD	rs2240921	T	C	T	C	0.0262069	-0.027052	0.116	0.108173	0.290094	3	52830764	0.025571	3	52830764	0.00215283	4.32e-34
LUAD	rs2242195	A	G	A	G	-0.00797103	-0.002677	0.459	0.46734	0.869909	1	154988957	0.016349	1	154988957	0.00140324	1.34e-08
LUAD	rs2243481	T	C	T	C	0.00779227	0.014108	0.441	0.436101	0.421797	17	74083905	0.017562	17	74083905	0.00141274	3.47e-08
LUAD	rs2245133	C	T	C	T	-0.0144025	-0.035104	0.167	0.175412	0.115423	6	131931092	0.022298	6	131931092	0.00186686	1.21e-14
LUAD	rs2245793	T	C	T	C	-0.0502718	0.007447	0.0996	0.11392	0.788799	9	107563603	0.0278	9	107563603	0.00230607	2.33e-105
LUAD	rs2246293	G	C	G	C	0.0213873	0.016361	0.452	0.431495	0.319364	9	107690838	0.01643	9	107690838	0.0014024	1.63e-52
LUAD	rs2250526	A	G	A	G	-0.0118462	0.022532	0.196	0.205322	0.276288	17	57951973	0.020696	17	57951973	0.00174368	1.09e-11
LUAD	rs2252561	G	C	G	C	0.0333272	-0.049927	0.0149	0.015749	0.479042	10	122912203	0.070534	10	122912203	0.00572685	5.9e-09
LUAD	rs2254038	T	C	T	C	-0.0100811	0.023462	0.413	0.422998	0.161035	21	30745722	0.01674	21	30745722	0.00142559	1.53e-12
LUAD	rs2258314	T	C	T	C	0.0161082	-0.14509	0.0743	0.079604	3.725e-05	19	41338835	0.035183	19	41338835	0.00268705	2.04e-09
LUAD	rs2263329	C	T	C	T	-0.0292735	-0.00675	0.358	0.343134	0.691521	6	34595543	0.017011	6	34595543	0.00146635	1.14e-88
LUAD	rs2271577	G	A	G	A	0.0104938	-0.004748	0.173	0.173767	0.823567	4	119147975	0.021296	4	119147975	0.00185955	1.67e-08
LUAD	rs2272302	G	C	G	C	0.0118534	0.024188	0.167	0.172887	0.247877	12	53499487	0.020933	12	53499487	0.00183446	1.04e-10
LUAD	rs2274873	A	G	A	G	-0.0417467	0.030699	0.101	0.103305	0.253878	9	107602678	0.026906	9	107602678	0.00228545	1.54e-74
LUAD	rs2280460	A	C	A	C	0.0124983	-0.029278	0.125	0.117637	0.232126	17	1424012	0.024503	17	1424012	0.00208096	1.9e-09
LUAD	rs2282108	T	C	T	C	-0.00921034	0.014282	0.496	0.509805	0.38067	21	37707768	0.016291	21	37707768	0.00138757	3.19e-11
LUAD	rs2282611	G	T	G	T	0.00850523	0.032001	0.318	0.320244	0.0637181	11	76154846	0.017259	11	76154846	0.00150033	1.44e-08
LUAD	rs2289863	C	T	C	T	0.0167291	-0.004588	0.25	0.240837	0.812219	19	4028783	0.019312	19	4028783	0.00166699	1.06e-23
LUAD	rs2290846	A	G	A	G	-0.0105927	-0.001824	0.277	0.270391	0.921609	4	151199080	0.018532	4	151199080	0.00154171	6.39e-12
LUAD	rs2294915	T	C	T	C	-0.0131713	0.011318	0.239	0.245988	0.54462	22	44340904	0.018682	22	44340904	0.00161596	3.62e-16
LUAD	rs2298883	G	A	G	A	0.0118258	0.039328	0.16	0.151309	0.0751518	1	197028634	0.0221	1	197028634	0.00191467	6.56e-10
LUAD	rs2303564	A	G	A	G	0.0281734	0.016696	0.0319	0.032378	0.722778	2	219529881	0.047064	2	219529881	0.00393572	8.16e-13
LUAD	rs2307111	C	T	C	T	0.0161161	0.001118	0.394	0.384002	0.945844	5	75003678	0.016454	5	75003678	0.00141122	3.32e-30
LUAD	rs2325976	T	C	T	C	0.00843796	-0.023392	0.363	0.346224	0.166718	20	2837772	0.016916	20	2837772	0.00143144	3.75e-09
LUAD	rs2336721	T	C	T	C	0.0120925	0.016302	0.367	0.373593	0.331835	3	53028375	0.016799	3	53028375	0.00157466	1.6e-14
LUAD	rs2338104	C	G	C	G	-0.0283678	-0.004417	0.472	0.462884	0.785428	12	109895168	0.016224	12	109895168	0.0013828	1.59e-93
LUAD	rs235314	C	T	C	T	0.0176913	0.020076	0.477	0.483984	0.217518	21	46271452	0.016281	21	46271452	0.00139501	7.46e-37
LUAD	rs2358040	G	T	G	T	-0.00795727	-0.008671	0.487	0.48969	0.590056	2	11731774	0.016094	2	11731774	0.00137689	7.51e-09
LUAD	rs2371562	A	C	A	C	0.0113865	0.022056	0.263	0.271333	0.242311	14	81619474	0.018864	14	81619474	0.00157806	5.37e-13
LUAD	rs2376180	T	A	T	A	-0.00866275	0.030976	0.488	0.481621	0.0538174	4	37154148	0.016064	4	37154148	0.00139591	5.44e-10
LUAD	rs2376583	A	T	A	T	-0.0294916	0.009746	0.496	0.497166	0.546229	17	76402105	0.016152	17	76402105	0.00137437	3.82e-102
LUAD	rs2377037	A	C	A	C	0.00975633	0.018566	0.27	0.258316	0.403499	1	1838516	0.022225	1	1838516	0.00167516	5.74e-09
LUAD	rs240764	A	G	A	G	-0.00871058	0.002137	0.482	0.499114	0.895994	6	100953148	0.016347	6	100953148	0.00140272	5.31e-10
LUAD	rs2415142	T	G	T	G	0.00940657	-0.008728	0.442	0.438193	0.588982	15	73431600	0.016153	15	73431600	0.00140222	1.97e-11
LUAD	rs2433204	G	A	G	A	0.00979752	0.024733	0.411	0.398172	0.135782	15	57920703	0.016581	15	57920703	0.0014081	3.45e-12
LUAD	rs2455850	A	C	A	C	-0.0136177	-0.006994	0.316	0.333206	0.688333	3	15782711	0.017436	3	15782711	0.00151429	2.41e-19
LUAD	rs2457981	G	A	G	A	-0.0087243	0.025194	0.385	0.371513	0.13427	6	166316132	0.016824	6	166316132	0.00143836	1.32e-09
LUAD	rs245975	G	C	G	C	0.00761174	0.006918	0.44	0.446607	0.670587	7	29296033	0.016264	7	29296033	0.00139544	4.9e-08
LUAD	rs2465405	A	G	A	G	0.00844672	-0.005318	0.361	0.382287	0.75146	15	56532690	0.016792	15	56532690	0.00146799	8.72e-09
LUAD	rs2469128	A	G	A	G	0.0100007	-0.000972	0.44	0.44866	0.952469	15	66877172	0.016303	15	66877172	0.00139178	6.69e-13
LUAD	rs2482423	A	G	A	G	0.0262547	0.005974	0.0324	0.027231	0.913307	9	107633116	0.054877	9	107633116	0.00414905	2.49e-10
LUAD	rs2494747	G	T	G	T	0.0260436	0.000668	0.385	0.383398	0.969947	14	105258437	0.017737	14	105258437	0.00148633	9.72e-69
LUAD	rs2519093	T	C	T	C	0.0169995	-0.059017	0.187	0.167673	0.00414399	9	136141870	0.020585	9	136141870	0.00174306	1.8e-22
LUAD	rs2523591	A	G	A	G	0.0141038	-0.015101	0.406	0.414322	0.363465	6	31326960	0.016617	6	31326960	0.0014502	2.35e-22
LUAD	rs252925	G	A	G	A	-0.0086782	-0.022978	0.359	0.381556	0.171397	5	56203773	0.0168	5	56203773	0.00144644	1.98e-09
LUAD	rs2534600	A	C	A	C	-0.0115486	0.015977	0.417	0.404076	0.341238	7	38280224	0.016787	7	38280224	0.00143301	7.69e-16
LUAD	rs2540949	T	A	T	A	0.0164761	-0.006931	0.383	0.398035	0.674471	2	65284231	0.016501	2	65284231	0.00142071	4.26e-31
LUAD	rs254559	A	C	A	C	-0.0109635	-0.01029	0.408	0.429845	0.529536	5	134444982	0.016367	5	134444982	0.00139773	4.37e-15
LUAD	rs2571445	A	G	A	G	0.00815611	-0.009959	0.392	0.381764	0.550967	2	218683154	0.0167	2	218683154	0.001411	7.45e-09
LUAD	rs25863	A	G	A	G	0.00940067	-0.019894	0.45	0.45545	0.21841	5	96105926	0.016164	5	96105926	0.00138179	1.02e-11
LUAD	rs258763	T	A	T	A	0.00798042	0.010771	0.437	0.45127	0.507665	5	142652361	0.016258	5	142652361	0.00139435	1.04e-08
LUAD	rs2608629	G	A	G	A	-0.0131163	0.023575	0.352	0.347971	0.167268	6	52625794	0.017071	6	52625794	0.00144244	9.62e-20
LUAD	rs261337	C	T	C	T	0.0349257	0.007631	0.0587	0.053391	0.835479	15	58735449	0.036743	15	58735449	0.00297372	7.51e-32
LUAD	rs2613496	T	C	T	C	0.0141294	0.00805	0.184	0.184857	0.711805	1	72754788	0.02179	1	72754788	0.0017951	3.52e-15
LUAD	rs2636881	G	A	G	A	0.00918841	-0.000278	0.26	0.259097	0.988529	9	117080388	0.019359	9	117080388	0.00160607	1.06e-08
LUAD	rs2641367	C	T	C	T	0.00901799	0.015944	0.41	0.403359	0.400201	3	195194740	0.018952	3	195194740	0.00149481	1.61e-09
LUAD	rs2642438	A	G	A	G	-0.0271768	0.022233	0.294	0.292156	0.220079	1	220970028	0.01813	1	220970028	0.00151587	7.11e-72
LUAD	rs2649592	G	T	G	T	0.0160546	-0.00167	0.072	0.070774	0.958061	1	1311078	0.031763	1	1311078	0.00275759	5.82e-09
LUAD	rs2651499	C	T	C	T	0.00886177	0.03177	0.24	0.238483	0.114511	15	70380487	0.02013	15	70380487	0.00162505	4.95e-08
LUAD	rs2660386	C	G	C	G	-0.00952751	-0.007395	0.384	0.389581	0.670724	12	124824430	0.017394	12	124824430	0.00146556	7.98e-11
LUAD	rs267738	G	T	G	T	0.0223838	0.033355	0.213	0.209334	0.0965088	1	150940625	0.020069	1	150940625	0.00168682	3.46e-40
LUAD	rs2706058	A	G	A	G	-0.00841006	-0.020981	0.317	0.327557	0.226521	2	147812036	0.017349	2	147812036	0.00148289	1.42e-08
LUAD	rs2709370	C	A	C	A	0.0118025	-0.007174	0.205	0.222211	0.718285	2	208382602	0.019886	2	208382602	0.00171321	5.61e-12
LUAD	rs2745358	G	A	G	A	0.0108215	-0.012658	0.44	0.445583	0.4438	6	127391470	0.016529	6	127391470	0.00140473	1.32e-14
LUAD	rs2750415	G	A	G	A	0.0156339	-0.009981	0.175	0.168565	0.631956	6	139261477	0.020839	6	139261477	0.0018293	1.27e-17
LUAD	rs275179	G	A	G	A	0.0150309	0.002645	0.158	0.153546	0.905109	15	39447529	0.022184	15	39447529	0.00190432	2.95e-15
LUAD	rs2768548	C	T	C	T	-0.013213	-0.007897	0.253	0.258985	0.700035	6	109276321	0.020498	6	109276321	0.0016361	6.7e-16
LUAD	rs2792751	T	C	T	C	0.0306446	-0.005285	0.281	0.27651	0.765099	10	113940329	0.017688	10	113940329	0.00151917	1.73e-90
LUAD	rs2821388	G	A	G	A	-0.00932099	-0.009772	0.261	0.255219	0.595085	1	200033769	0.018387	1	200033769	0.0015574	2.16e-09
LUAD	rs282226	G	A	G	A	0.0438986	0.019892	0.0346	0.030562	0.657558	16	56584697	0.044875	16	56584697	0.00375759	1.56e-31
LUAD	rs28273	A	G	A	G	-0.00939692	-0.021844	0.364	0.367633	0.192713	7	15901834	0.016769	7	15901834	0.00144366	7.56e-11
LUAD	rs2834708	T	C	T	C	-0.00823226	-0.035122	0.37	0.376866	0.0407244	21	36344353	0.017163	21	36344353	0.00143827	1.04e-08
LUAD	rs28531709	A	T	A	T	-0.0084856	0.003097	0.312	0.311684	0.857282	7	130884462	0.017221	7	130884462	0.0014802	9.88e-09
LUAD	rs28550053	G	A	G	A	0.0296246	-0.080473	0.175	0.169991	0.000242049	8	19934305	0.021924	8	19934305	0.00182182	1.87e-59
LUAD	rs2857078	A	C	A	C	0.0121987	0.025304	0.296	0.292104	0.154915	17	42330171	0.01779	17	42330171	0.00154464	2.85e-15
LUAD	rs28583584	A	G	A	G	-0.0254357	0.031168	0.0612	0.065949	0.35445	17	17483297	0.03366	17	17483297	0.00289972	1.76e-18
LUAD	rs28624578	C	T	C	T	-0.0116088	0.028892	0.166	0.165354	0.189177	15	31637666	0.022004	15	31637666	0.00188469	7.3e-10
LUAD	rs2862954	C	T	C	T	0.0145913	-0.016957	0.482	0.483177	0.293122	10	101912064	0.01613	10	101912064	0.00137674	3.03e-26
LUAD	rs28650790	T	C	T	C	-0.0302227	0.02459	0.18	0.171554	0.242725	5	55861464	0.02105	5	55861464	0.00178037	1.25e-64
LUAD	rs28668080	G	A	G	A	-0.0170789	-0.025718	0.0935	0.085147	0.37164	1	230133509	0.028786	1	230133509	0.00273094	4e-10
LUAD	rs28685606	C	G	C	G	-0.0135278	-0.004818	0.135	0.135971	0.840626	12	113202871	0.023961	12	113202871	0.00202113	2.18e-11
LUAD	rs28742908	A	C	A	C	0.0301162	-0.007659	0.391	0.401567	0.662796	8	19956346	0.017565	8	19956346	0.00146521	7.06e-94
LUAD	rs28790585	T	C	T	C	-0.00876791	-0.017647	0.298	0.303117	0.356633	15	39668870	0.019144	15	39668870	0.00157849	2.78e-08
LUAD	rs28873836	C	G	C	G	-0.0207095	-0.015526	0.265	0.274004	0.392228	19	52314655	0.018147	19	52314655	0.0015674	7.42e-40
LUAD	rs289751	G	A	G	A	0.105754	0.054322	0.0439	0.039175	0.268138	16	57026775	0.049056	16	57026775	0.00349111	1e-200
LUAD	rs2910944	T	A	T	A	0.00887291	0.018195	0.347	0.344625	0.280092	5	39520600	0.016846	5	39520600	0.00146123	1.26e-09
LUAD	rs2925979	T	C	T	C	-0.0347222	0.004265	0.301	0.292589	0.808405	16	81534790	0.017588	16	81534790	0.00149747	6.12e-119
LUAD	rs2941657	A	G	A	G	0.0105831	0.01299	0.469	0.451663	0.421049	8	106372180	0.016145	8	106372180	0.00139657	3.51e-14
LUAD	rs2943645	C	T	C	T	0.0372461	-0.021645	0.364	0.371982	0.196555	2	227099180	0.01676	2	227099180	0.0014305	1.88e-149
LUAD	rs2948080	C	G	C	G	-0.00850057	0.018677	0.313	0.317386	0.306751	3	20079489	0.018274	3	20079489	0.00152276	2.37e-08
LUAD	rs2954038	C	A	C	A	-0.0425786	-0.003381	0.303	0.314672	0.849997	8	126507389	0.01788	8	126507389	0.00150519	4.87e-176
LUAD	rs2960168	G	A	G	A	0.00934979	-0.019651	0.308	0.3136	0.256829	17	47376440	0.01733	17	47376440	0.00149648	4.16e-10
LUAD	rs2972166	A	G	A	G	0.0148165	0.001435	0.281	0.283671	0.936981	3	12316339	0.018155	3	12316339	0.00154709	9.99e-22
LUAD	rs3109897	C	T	C	T	-0.00898998	-0.008883	0.26	0.251423	0.622671	15	50823205	0.018053	15	50823205	0.00157379	1.11e-08
LUAD	rs3112494	C	T	C	T	-0.017953	-0.00874	0.133	0.125708	0.720781	19	48105826	0.024454	19	48105826	0.00203167	9.87e-19
LUAD	rs31196	C	A	C	A	-0.00794224	-0.02011	0.425	0.406349	0.216046	5	158300798	0.016256	5	158300798	0.00139313	1.19e-08
LUAD	rs3184504	T	C	T	C	-0.0221089	-0.034246	0.473	0.444504	0.0367479	12	111884608	0.016397	12	111884608	0.00139412	1.22e-56
LUAD	rs3204635	A	G	A	G	-0.0158105	-0.018722	0.277	0.268145	0.315086	12	57637593	0.018636	12	57637593	0.00155943	3.72e-24
LUAD	rs3217805	G	C	G	C	0.00982996	0.015928	0.393	0.386349	0.380178	12	4388084	0.01815	12	4388084	0.00153779	1.63e-10
LUAD	rs326358	C	T	C	T	0.00869722	-0.019384	0.34	0.331879	0.267978	3	107822310	0.017499	3	107822310	0.00146893	3.2e-09
LUAD	rs333947	A	G	A	G	-0.0267442	0.015139	0.15	0.157865	0.517751	1	110470764	0.023405	1	110470764	0.00197286	7.3e-42
LUAD	rs34246353	C	T	C	T	-0.0249181	-0.00459	0.0931	0.091464	0.866797	8	71138299	0.027368	8	71138299	0.00235384	3.46e-26
LUAD	rs342469	G	A	G	A	0.0152462	-0.011281	0.398	0.387139	0.494945	4	88050554	0.016529	4	88050554	0.00141145	3.38e-27
LUAD	rs34288043	G	A	G	A	-0.0088666	-0.025679	0.307	0.301485	0.148923	10	33870569	0.017791	10	33870569	0.00161307	3.87e-08
LUAD	rs34409228	T	C	T	C	0.0282762	0.028203	0.126	0.122761	0.239824	7	1102674	0.023994	7	1102674	0.00210412	3.6e-41
LUAD	rs34459496	T	C	T	C	0.02192	0.047109	0.0655	0.069564	0.162688	11	116889537	0.033744	11	116889537	0.00293097	7.5e-14
LUAD	rs34718390	A	G	A	G	0.10725	0.016015	0.0612	0.060964	0.666227	15	58682690	0.037129	15	58682690	0.00296408	1e-200
LUAD	rs34719962	A	T	A	T	-0.0238822	0.057183	0.0355	0.047261	0.223263	17	42520483	0.046952	17	42520483	0.00393644	1.3e-09
LUAD	rs34724718	C	T	C	T	-0.00977864	-0.018719	0.223	0.22247	0.335504	6	56557822	0.019437	6	56557822	0.00165927	3.78e-09
LUAD	rs34824923	A	G	A	G	-0.0249502	0.037341	0.0547	0.057177	0.346319	19	11291592	0.039651	19	11291592	0.00310913	1.02e-15
LUAD	rs34855406	C	G	C	G	-0.0137686	0.006565	0.273	0.27465	0.719923	17	40731411	0.01831	17	40731411	0.00155619	8.94e-19
LUAD	rs34881325	T	C	T	C	0.00848737	-0.007409	0.385	0.451392	0.704072	9	2622134	0.019506	9	2622134	0.00151345	2.05e-08
LUAD	rs34894392	G	A	G	A	-0.00916886	-0.00734	0.366	0.366816	0.661228	11	62374821	0.01675	11	62374821	0.00144125	1.99e-10
LUAD	rs34931250	T	C	T	C	-0.0502261	0.032205	0.0595	0.058962	0.429855	17	66879927	0.040795	17	66879927	0.0029695	3.55e-64
LUAD	rs34934114	A	G	A	G	0.0139471	-0.020346	0.12	0.123629	0.417851	6	163082480	0.025113	6	163082480	0.00213983	7.13e-11
LUAD	rs350140	A	G	A	G	0.00917833	0.016498	0.282	0.270991	0.366454	19	924775	0.018267	19	924775	0.00157677	5.85e-09
LUAD	rs35052580	T	G	T	G	-0.0179692	0.020095	0.0495	0.049526	0.598067	13	30976240	0.038118	13	30976240	0.00321447	2.27e-08
LUAD	rs35053761	A	C	A	C	-0.016349	0.028158	0.0726	0.067645	0.399587	2	227418737	0.033427	2	227418737	0.00267621	1e-09
LUAD	rs35233014	C	A	C	A	0.00912691	0.035023	0.254	0.264658	0.0655486	9	137268177	0.019019	9	137268177	0.00163011	2.16e-08
LUAD	rs35241484	G	T	G	T	-0.0171821	0.027259	0.245	0.255371	0.148054	7	150216171	0.018846	7	150216171	0.00161247	1.64e-26
LUAD	rs35257100	T	C	T	C	0.0122215	0.003294	0.225	0.239781	0.875283	7	26135404	0.020984	7	26135404	0.00166935	2.46e-13
LUAD	rs35268156	C	G	C	G	0.00884723	-0.01561	0.339	0.338256	0.358187	19	7502472	0.01699	19	7502472	0.00146742	1.65e-09
LUAD	rs35351957	A	G	A	G	-0.0100532	-0.00621	0.324	0.317194	0.726213	4	96172338	0.017735	4	96172338	0.0015453	7.74e-11
LUAD	rs35369952	A	G	A	G	0.0108948	0.001469	0.185	0.16904	0.944823	5	124547821	0.021233	5	124547821	0.00178293	9.92e-10
LUAD	rs35374654	T	A	T	A	0.020508	-0.015242	0.226	0.239819	0.452072	3	185926247	0.02027	3	185926247	0.00172162	1.02e-32
LUAD	rs35493121	C	T	C	T	0.014517	0.017454	0.0877	0.088444	0.544364	12	57390038	0.028792	12	57390038	0.00243033	2.33e-09
LUAD	rs35504625	G	C	G	C	0.0088301	-0.030982	0.477	0.475597	0.0539076	1	154599778	0.016073	1	154599778	0.0013794	1.54e-10
LUAD	rs35540156	G	A	G	A	0.00951104	0.020174	0.476	0.47855	0.211284	3	71522178	0.016139	3	71522178	0.00137685	4.92e-12
LUAD	rs35541591	A	C	A	C	0.00968574	0.020659	0.264	0.247441	0.265663	11	570538	0.01856	11	570538	0.00158826	1.07e-09
LUAD	rs35552985	T	C	T	C	0.0348425	0.043361	0.017	0.014112	0.554205	9	107829683	0.073311	9	107829683	0.00555971	3.68e-10
LUAD	rs35553545	T	G	T	G	-0.00974564	0.029694	0.246	0.250113	0.11834	5	148844793	0.019013	5	148844793	0.00163068	2.28e-09
LUAD	rs35558685	T	C	T	C	-0.0132241	-0.039757	0.109	0.112052	0.151801	6	121767182	0.02774	6	121767182	0.00227462	6.11e-09
LUAD	rs35575064	T	C	T	C	0.00835041	-0.005727	0.341	0.343438	0.739559	12	63503937	0.017228	12	63503937	0.00148047	1.7e-08
LUAD	rs35625289	T	C	T	C	0.0204015	-0.039116	0.0785	0.079044	0.209787	1	109670243	0.031189	1	109670243	0.00256463	1.79e-15
LUAD	rs35641	T	C	T	C	-0.00996232	0.012001	0.347	0.355847	0.477455	12	69993288	0.016893	12	69993288	0.00146102	9.18e-12
LUAD	rs35652202	A	G	A	G	0.0115695	-0.011703	0.269	0.269886	0.545125	17	41967029	0.019342	17	41967029	0.00160582	5.82e-13
LUAD	rs357422	A	G	A	G	0.0105932	-0.0035	0.334	0.352259	0.842109	7	138033197	0.017568	7	138033197	0.00152469	3.71e-12
LUAD	rs35806535	T	C	T	C	0.00982919	0.054319	0.191	0.199983	0.009721	1	222930485	0.021008	1	222930485	0.00177355	2.99e-08
LUAD	rs35895680	A	C	A	C	0.012067	0.012513	0.314	0.315733	0.477004	17	47060322	0.017595	17	47060322	0.00151755	1.84e-15
LUAD	rs35897671	T	C	T	C	0.0110772	0.034013	0.335	0.335857	0.0453642	5	127349745	0.016996	5	127349745	0.00147646	6.26e-14
LUAD	rs36049560	G	A	G	A	-0.0125811	-0.00442	0.31	0.320331	0.806093	16	88535620	0.018005	16	88535620	0.00154063	3.18e-16
LUAD	rs36077765	T	C	T	C	0.012525	-0.030236	0.311	0.307362	0.146739	19	4151157	0.020836	19	4151157	0.00175059	8.38e-13
LUAD	rs36184164	G	T	G	T	-0.0146602	-0.007623	0.111	0.107057	0.813822	6	43781092	0.032369	6	43781092	0.00226001	8.77e-11
LUAD	rs36209093	C	T	C	T	-0.0315004	-0.019946	0.303	0.435736	0.364174	1	110229787	0.021981	1	110229787	0.00239329	1.45e-39
LUAD	rs3732356	G	T	G	T	0.0300666	-0.06203	0.0679	0.066122	0.0568925	3	119529113	0.032576	3	119529113	0.00277828	2.71e-27
LUAD	rs3733705	C	A	C	A	-0.0102243	0.00472	0.398	0.365915	0.790529	5	140222157	0.017769	5	140222157	0.00169043	1.46e-09
LUAD	rs3736951	C	T	C	T	0.00970713	-0.011001	0.498	0.496455	0.516714	14	100796401	0.016966	14	100796401	0.00146637	3.6e-11
LUAD	rs3738621	G	A	G	A	-0.00947017	-0.024847	0.206	0.214665	0.242237	1	235110784	0.021247	1	235110784	0.00173595	4.89e-08
LUAD	rs3739020	G	T	G	T	0.01843	-0.037668	0.216	0.23544	0.0615879	2	136602491	0.020151	2	136602491	0.00174024	3.3e-26
LUAD	rs3747973	A	G	A	G	-0.0156362	-0.004545	0.412	0.427924	0.784189	1	205677148	0.016596	1	205677148	0.00141729	2.66e-28
LUAD	rs3768321	T	G	T	G	-0.0443841	-0.008728	0.193	0.195578	0.671161	1	40035928	0.020558	1	40035928	0.00177404	3.83e-138
LUAD	rs3768897	A	G	A	G	0.0112583	-0.006042	0.131	0.130384	0.800299	2	225338022	0.023886	2	225338022	0.00206087	4.68e-08
LUAD	rs3774306	C	T	C	T	-0.00814656	0.014858	0.384	0.398482	0.371317	3	187445329	0.016619	3	187445329	0.00142418	1.06e-08
LUAD	rs3789112	T	C	T	C	-0.00942658	0.03029	0.292	0.290593	0.0831756	2	111714577	0.017483	2	111714577	0.00151565	4.99e-10
LUAD	rs3791705	A	G	A	G	-0.00845434	0.013914	0.314	0.319106	0.420518	2	212285902	0.017273	2	212285902	0.00148205	1.17e-08
LUAD	rs3800373	C	A	C	A	0.00943876	0.030853	0.277	0.272102	0.0856556	6	35542476	0.017951	6	35542476	0.00153594	7.98e-10
LUAD	rs3803357	A	C	A	C	0.0107287	0.015872	0.493	0.513659	0.327414	15	40751555	0.016207	15	40751555	0.00138492	9.42e-15
LUAD	rs3803476	A	G	A	G	-0.00820946	0.021191	0.384	0.395754	0.203326	15	99256570	0.016658	15	99256570	0.00144547	1.35e-08
LUAD	rs3803800	A	G	A	G	-0.0189566	0.014515	0.217	0.224392	0.466052	17	7462969	0.019914	17	7462969	0.00166775	6.14e-30
LUAD	rs3806415	T	C	T	C	0.011271	0.001896	0.325	0.320723	0.911745	1	156698265	0.017108	1	156698265	0.00147006	1.76e-14
LUAD	rs3806431	T	C	T	C	0.0172879	0.016023	0.0541	0.053431	0.661676	1	40138602	0.036615	1	40138602	0.0030496	1.44e-08
LUAD	rs3811361	A	G	A	G	0.0240292	0.021488	0.194	0.202043	0.289041	16	56380502	0.020268	16	56380502	0.00174615	4.36e-43
LUAD	rs3811476	A	G	A	G	0.0153235	-0.01131	0.0936	0.096997	0.712153	1	230469692	0.030652	1	230469692	0.00245581	4.38e-10
LUAD	rs3814883	T	C	T	C	-0.0127004	0.02219	0.469	0.465969	0.179465	16	29994922	0.01653	16	29994922	0.00141221	2.4e-19
LUAD	rs3819663	A	G	A	G	0.00782895	0.015984	0.394	0.403033	0.330674	22	33965639	0.016432	22	33965639	0.00143604	4.99e-08
LUAD	rs3825061	T	C	T	C	-0.0159004	-0.006072	0.386	0.383019	0.714762	11	118944675	0.016615	11	118944675	0.00141295	2.23e-29
LUAD	rs3825667	T	A	T	A	-0.0152946	0.02845	0.195	0.201075	0.159718	14	89804373	0.020234	14	89804373	0.00174577	1.94e-18
LUAD	rs386000	C	G	C	G	0.0525633	0.037742	0.223	0.211792	0.0815922	19	54792761	0.021672	19	54792761	0.00171253	1e-200
LUAD	rs3862948	A	C	A	C	-0.012452	-0.00231	0.234	0.249508	0.903582	1	205099959	0.019072	1	205099959	0.00163363	2.49e-14
LUAD	rs3934427	C	T	C	T	0.0148973	-0.018225	0.0956	0.087417	0.495727	18	2979828	0.026752	18	2979828	0.0023338	1.73e-10
LUAD	rs395188	A	G	A	G	0.00845009	0.011673	0.494	0.492097	0.473638	11	3072631	0.016289	11	3072631	0.00139059	1.23e-09
LUAD	rs4019547	A	G	A	G	0.00833656	-0.03026	0.409	0.426707	0.0673683	12	94979538	0.016543	12	94979538	0.0014121	3.56e-09
LUAD	rs40270	A	C	A	C	0.0260963	-0.018095	0.236	0.232279	0.343679	5	55804552	0.019109	5	55804552	0.00162932	9.77e-58
LUAD	rs406231	G	T	G	T	0.0135874	0.006717	0.323	0.317861	0.710998	19	54751065	0.01813	19	54751065	0.00160719	2.81e-17
LUAD	rs4080890	G	C	G	C	-0.00989035	-0.001625	0.34	0.336718	0.925748	17	68468079	0.017439	17	68468079	0.00148486	2.72e-11
LUAD	rs4099340	A	G	A	G	-0.0280019	-0.11892	0.0197	0.019977	0.0293722	16	68551052	0.054589	16	68551052	0.00497875	1.86e-08
LUAD	rs41266485	T	C	T	C	-0.00984095	-0.008628	0.205	0.209206	0.66848	3	127390525	0.020147	3	127390525	0.00170085	7.21e-09
LUAD	rs41272086	A	G	A	G	-0.0576994	-0.012236	0.101	0.091755	0.664392	6	161008646	0.028202	6	161008646	0.00228606	1.47e-140
LUAD	rs41272114	T	C	T	C	0.0271953	-0.013258	0.0387	0.043244	0.770108	6	161006077	0.045369	6	161006077	0.00361351	5.23e-14
LUAD	rs41290220	G	A	G	A	0.0164938	0.014087	0.079	0.08647	0.633686	10	95348616	0.02956	10	95348616	0.00255891	1.15e-10
LUAD	rs41292412	T	C	T	C	-0.0607068	-0.042172	0.00985	0.010135	0.643423	18	56118358	0.091101	18	56118358	0.00715901	2.26e-17
LUAD	rs4149310	T	A	T	A	0.0619748	-0.037393	0.156	0.151663	0.0974323	9	107589134	0.022561	9	107589134	0.00191343	1e-200
LUAD	rs419010	C	T	C	T	0.01213	0.011416	0.437	0.431353	0.485507	19	45368320	0.016367	19	45368320	0.00140468	5.85e-18
LUAD	rs422652	T	A	T	A	-0.014119	0.017248	0.101	0.109093	0.525276	6	33579448	0.027152	6	33579448	0.00229136	7.19e-10
LUAD	rs4239651	T	C	T	C	-0.0249398	0.025166	0.203	0.205795	0.253792	20	46340596	0.022053	20	46340596	0.00172863	3.47e-47
LUAD	rs4264433	A	T	A	T	0.0145091	0.008897	0.49	0.488624	0.583912	17	45737275	0.016245	17	45737275	0.00141565	1.19e-24
LUAD	rs4282116	A	C	A	C	-0.00965998	0.049262	0.199	0.197402	0.0143613	4	177968578	0.020123	4	177968578	0.00173878	2.77e-08
LUAD	rs4321388	A	T	A	T	0.00825273	-0.00189	0.477	0.477744	0.90639	2	239871065	0.016071	2	239871065	0.00137294	1.84e-09
LUAD	rs4387830	A	G	A	G	-0.0187805	0.041107	0.103	0.099293	0.115154	2	21423281	0.026092	2	21423281	0.00224962	6.93e-17
LUAD	rs4391855	A	G	A	G	-0.031398	0.029098	0.037	0.037198	0.512089	11	116350751	0.044384	11	116350751	0.00366294	1.02e-17
LUAD	rs4418728	T	G	T	G	0.0194771	0.001632	0.451	0.448301	0.91992	10	94839724	0.016234	10	94839724	0.00138768	9.42e-45
LUAD	rs4450871	G	A	G	A	0.0114259	0.001892	0.437	0.401583	0.921132	4	4990298	0.019107	4	4990298	0.00151759	5.11e-14
LUAD	rs4481184	T	C	T	C	-0.0095365	-0.02016	0.31	0.308663	0.244348	3	185505787	0.017317	3	185505787	0.00148285	1.27e-10
LUAD	rs4489042	C	G	C	G	0.00909916	-0.026664	0.373	0.36554	0.114737	5	92428154	0.016906	5	92428154	0.00143334	2.18e-10
LUAD	rs4516580	T	C	T	C	0.0148484	0.003251	0.167	0.172347	0.878941	3	114509447	0.021347	3	114509447	0.00189877	5.28e-15
LUAD	rs45521633	T	C	T	C	-0.0177716	-0.073206	0.0486	0.055721	0.0602573	20	44646855	0.038962	20	44646855	0.00323355	3.88e-08
LUAD	rs45551238	T	C	T	C	0.0404518	-0.105767	0.0111	0.015351	0.212122	20	57607363	0.084766	20	57607363	0.00689607	4.47e-09
LUAD	rs4563251	C	T	C	T	0.00778136	-0.004939	0.394	0.393478	0.767211	2	70251490	0.016683	2	70251490	0.00141304	3.65e-08
LUAD	rs4573621	G	A	G	A	-0.0254596	0.001297	0.181	0.180966	0.951158	10	113987548	0.02117	10	113987548	0.00179696	1.44e-45
LUAD	rs4597680	T	C	T	C	0.0103816	-0.005768	0.211	0.21805	0.774343	3	57596105	0.02012	3	57596105	0.00172429	1.74e-09
LUAD	rs4620350	G	A	G	A	-0.0202953	0.023406	0.0652	0.064029	0.460513	9	126539944	0.031715	9	126539944	0.00276302	2.05e-13
LUAD	rs4620552	G	A	G	A	-0.00871769	0.019637	0.247	0.238374	0.298503	1	219759407	0.018888	1	219759407	0.00159596	4.7e-08
LUAD	rs4631704	C	T	C	T	-0.050046	0.008502	0.396	0.394947	0.616002	1	230293530	0.016953	1	230293530	0.00142019	1e-200
LUAD	rs4647760	A	C	A	C	-0.0319346	0.019064	0.0269	0.020256	0.751952	11	47260551	0.060318	11	47260551	0.00452368	1.67e-12
LUAD	rs465193	G	A	G	A	0.0110058	0.010631	0.188	0.177803	0.614739	16	23596983	0.021122	16	23596983	0.00176621	4.63e-10
LUAD	rs4656984	T	C	T	C	-0.0103285	0.013583	0.39	0.381823	0.426431	1	161078909	0.017079	1	161078909	0.00145299	1.17e-12
LUAD	rs4660446	T	C	T	C	0.0123102	0.00711	0.344	0.345036	0.685754	1	39438889	0.017572	1	39438889	0.00150611	3e-16
LUAD	rs4675812	G	A	G	A	-0.0133286	0.033679	0.41	0.40845	0.0392641	2	242395674	0.016338	2	242395674	0.00140445	2.3e-21
LUAD	rs4677743	G	A	G	A	0.00907205	-0.008694	0.315	0.312311	0.614324	3	194493973	0.017252	3	194493973	0.00148957	1.13e-09
LUAD	rs4684787	T	C	T	C	-0.0090651	0.024436	0.325	0.316688	0.176799	3	11579865	0.018091	3	11579865	0.00155473	5.52e-09
LUAD	rs4686739	A	G	A	G	-0.0135855	0.004685	0.371	0.373149	0.778095	3	185878419	0.016624	3	185878419	0.00142614	1.63e-21
LUAD	rs4702	G	A	G	A	-0.0080258	0.031422	0.449	0.452323	0.051979	15	91426560	0.016169	15	91426560	0.00140855	1.21e-08
LUAD	rs4712482	A	G	A	G	-0.00874848	-0.000602	0.267	0.259837	0.97347	6	20301011	0.018093	6	20301011	0.00155661	1.91e-08
LUAD	rs4721624	G	A	G	A	-0.0170827	0.013593	0.073	0.067969	0.664895	7	17550255	0.03138	7	17550255	0.00270614	2.74e-10
LUAD	rs4730222	C	G	C	G	0.0142388	-0.009641	0.2	0.205433	0.637152	7	106810293	0.020441	7	106810293	0.00173811	2.57e-16
LUAD	rs4741016	C	T	C	T	-0.0144567	-0.012141	0.23	0.233412	0.529481	9	1036132	0.019308	9	1036132	0.00164534	1.54e-18
LUAD	rs4756026	T	C	T	C	0.0117377	0.005373	0.258	0.25878	0.779753	11	45833960	0.019214	11	45833960	0.00159243	1.69e-13
LUAD	rs4760	G	A	G	A	-0.0165489	-0.008195	0.149	0.128712	0.764109	19	44153100	0.027307	19	44153100	0.00193631	1.27e-17
LUAD	rs4765615	C	T	C	T	-0.0176659	0.002072	0.479	0.470597	0.904237	12	125299830	0.017219	12	125299830	0.0014458	2.47e-34
LUAD	rs4767320	T	C	T	C	-0.00770204	-0.004406	0.436	0.445163	0.787315	12	115913558	0.016331	12	115913558	0.00139889	3.67e-08
LUAD	rs4788681	A	G	A	G	-0.0113756	0.001999	0.214	0.207462	0.920649	16	72974453	0.020067	16	72974453	0.00170368	2.44e-11
LUAD	rs4801886	G	A	G	A	-0.010756	-0.010019	0.224	0.243195	0.643905	19	52151275	0.021674	19	52151275	0.00196969	4.74e-08
LUAD	rs4804312	C	T	C	T	0.0100795	0.018774	0.46	0.457337	0.267502	19	8640107	0.016932	19	8640107	0.00143005	1.81e-12
LUAD	rs4804833	A	G	A	G	-0.0139103	-0.005171	0.391	0.395928	0.752724	19	7970635	0.016415	19	7970635	0.00141483	8.22e-23
LUAD	rs4805881	A	C	A	C	-0.019606	0.011984	0.334	0.324045	0.485885	19	33896432	0.017197	19	33896432	0.00146141	4.89e-41
LUAD	rs4814175	A	T	A	T	-0.00805497	0.020892	0.395	0.407372	0.209607	20	12959094	0.016651	20	12959094	0.00140767	1.05e-08
LUAD	rs4818226	A	G	A	G	0.0110549	-0.014398	0.323	0.316318	0.407748	21	42633065	0.017392	21	42633065	0.00147968	7.95e-14
LUAD	rs4820325	G	A	G	A	0.0196419	0.005362	0.418	0.421098	0.742187	22	38599978	0.016299	22	38599978	0.00141272	6.02e-44
LUAD	rs4837374	G	C	G	C	-0.00883397	-0.008651	0.243	0.251308	0.65229	9	119154616	0.019201	9	119154616	0.0016176	4.73e-08
LUAD	rs4847419	T	A	T	A	0.0258976	0.016356	0.362	0.36363	0.330693	1	93845655	0.016815	1	93845655	0.00144843	1.7e-71
LUAD	rs4851250	C	T	C	T	0.0147729	-0.000967	0.172	0.172595	0.963514	2	100729293	0.021144	2	100729293	0.00182499	5.74e-16
LUAD	rs4855447	A	G	A	G	0.0112195	-0.02573	0.211	0.207312	0.200718	3	69803328	0.020109	3	69803328	0.00169443	3.56e-11
LUAD	rs4867646	T	C	T	C	0.0106758	-0.01243	0.299	0.294874	0.482225	5	170580152	0.017688	5	170580152	0.00154552	4.93e-12
LUAD	rs4881540	C	T	C	T	-0.0124591	-0.004164	0.122	0.114194	0.875762	10	954276	0.026633	10	954276	0.00222562	2.17e-08
LUAD	rs4916497	T	C	T	C	-0.0107816	0.016626	0.284	0.288803	0.357958	3	196198533	0.018086	3	196198533	0.0015386	2.43e-12
LUAD	rs4941761	G	T	G	T	-0.00902885	-0.002523	0.251	0.256318	0.893134	13	31711857	0.018779	13	31711857	0.00164681	4.19e-08
LUAD	rs4942561	G	T	G	T	-0.010493	-0.022575	0.247	0.242482	0.237874	13	47209347	0.019126	13	47209347	0.00160351	6e-11
LUAD	rs4976033	G	A	G	A	-0.0135062	0.004756	0.405	0.412665	0.787537	5	67714246	0.017645	5	67714246	0.00142899	3.34e-21
LUAD	rs4984768	T	G	T	G	-0.0087131	-0.030975	0.347	0.339307	0.104769	16	1253907	0.019095	16	1253907	0.00150255	6.68e-09
LUAD	rs4986970	T	A	T	A	-0.0839135	0.039481	0.0318	0.035087	0.430236	16	67976320	0.050053	16	67976320	0.00401317	4.39e-97
LUAD	rs523288	T	A	T	A	-0.0184174	-0.014895	0.238	0.237798	0.43271	18	57848369	0.018985	18	57848369	0.00164118	3.18e-29
LUAD	rs524126	T	C	T	C	-0.0103214	0.009079	0.32	0.31209	0.600365	9	13708607	0.01733	9	13708607	0.00147046	2.23e-12
LUAD	rs538394	T	G	T	G	-0.0114571	-0.005902	0.333	0.332406	0.731441	11	65630698	0.017196	11	65630698	0.00146196	4.62e-15
LUAD	rs543458	C	A	C	A	0.0128359	-0.01511	0.19	0.195355	0.465258	9	14068327	0.020693	9	14068327	0.00175952	2.98e-13
LUAD	rs546355	C	T	C	T	-0.0127904	-0.017785	0.312	0.318738	0.31138	1	28364156	0.017568	1	28364156	0.00148915	8.77e-18
LUAD	rs549058	T	G	T	G	0.0182085	-0.037366	0.125	0.124783	0.127442	13	51201045	0.024514	13	51201045	0.00208492	2.47e-18
LUAD	rs553427	C	T	C	T	-0.0171565	-0.022346	0.473	0.458678	0.167866	1	234852760	0.016203	1	234852760	0.00139696	1.14e-34
LUAD	rs55665473	A	G	A	G	0.0262865	0.005174	0.239	0.237526	0.782597	10	46022005	0.01875	10	46022005	0.00161043	6.81e-60
LUAD	rs55707100	T	C	T	C	-0.101589	-0.024292	0.0264	0.031573	0.586288	15	43820717	0.044636	15	43820717	0.00430332	3.26e-123
LUAD	rs55730499	T	C	T	C	0.0172005	-0.059565	0.0695	0.059247	0.105015	6	161005610	0.036746	6	161005610	0.00272859	2.9e-10
LUAD	rs55747707	A	G	A	G	0.0381472	0.004756	0.196	0.190215	0.823023	7	73037366	0.021266	7	73037366	0.00174595	7.95e-106
LUAD	rs55775305	G	C	G	C	-0.0126192	0.042666	0.17	0.171734	0.0530281	1	2975119	0.022053	1	2975119	0.00186465	1.31e-11
LUAD	rs55793253	C	T	C	T	-0.022764	0.001655	0.159	0.162376	0.943054	6	34237941	0.023167	6	34237941	0.00189493	3.03e-33
LUAD	rs55794721	A	G	A	G	0.00834647	-0.016094	0.388	0.365073	0.378533	1	25561667	0.018276	1	25561667	0.0015289	4.78e-08
LUAD	rs55884539	C	A	C	A	0.00878548	0.014676	0.302	0.311513	0.42999	11	45944161	0.018596	11	45944161	0.00155052	1.46e-08
LUAD	rs55949834	C	T	C	T	-0.020716	-0.087114	0.0362	0.03807	0.0777646	8	144440615	0.04939	8	144440615	0.00376169	3.65e-08
LUAD	rs56011846	G	C	G	C	-0.0102111	0.019407	0.235	0.225752	0.31698	7	116690124	0.019393	7	116690124	0.00181943	2e-08
LUAD	rs56059966	A	G	A	G	-0.0131323	0.03118	0.0988	0.093791	0.262495	3	168780329	0.027827	3	168780329	0.0023147	1.4e-08
LUAD	rs56094641	G	A	G	A	-0.0194015	-0.034403	0.41	0.417242	0.0357085	16	53806453	0.016381	16	53806453	0.00139927	1.03e-43
LUAD	rs56105022	A	G	A	G	-0.030072	0.080025	0.0348	0.035801	0.0774458	1	224544746	0.045322	1	224544746	0.00393367	2.09e-14
LUAD	rs56112519	A	G	A	G	-0.00893635	0.01323	0.287	0.275667	0.457139	8	126589765	0.017792	8	126589765	0.00153803	6.24e-09
LUAD	rs56211462	A	G	A	G	0.00993422	-0.020109	0.178	0.169565	0.377059	4	37415892	0.022765	4	37415892	0.00181352	4.3e-08
LUAD	rs56213993	C	T	C	T	0.0135215	-0.009564	0.3	0.289241	0.626935	12	125451277	0.019676	12	125451277	0.00155519	3.49e-18
LUAD	rs56263064	G	C	G	C	0.01033	0.030745	0.28	0.27654	0.0973495	12	122631964	0.018545	12	122631964	0.00157958	6.16e-11
LUAD	rs56264727	G	A	G	A	-0.021709	-0.01697	0.122	0.137609	0.522642	11	117224934	0.026546	11	117224934	0.00226937	1.11e-21
LUAD	rs56271783	C	G	C	G	-0.050479	0.026177	0.0467	0.041243	0.517355	11	64004723	0.040432	11	64004723	0.00324937	2.01e-54
LUAD	rs56279768	T	C	T	C	0.0135506	-0.001222	0.298	0.300064	0.947446	6	43801100	0.018543	6	43801100	0.00156238	4.21e-18
LUAD	rs56304870	A	T	A	T	-0.0160345	-0.024845	0.0655	0.067421	0.446516	7	44863439	0.032637	7	44863439	0.00279293	9.41e-09
LUAD	rs56304923	C	T	C	T	0.00975366	-0.016041	0.189	0.185537	0.438393	2	86846399	0.0207	2	86846399	0.0017658	3.32e-08
LUAD	rs56322906	A	G	A	G	-0.0791286	-0.040436	0.0389	0.037611	0.302523	19	11346155	0.039219	19	11346155	0.00349839	2.85e-113
LUAD	rs56347459	G	C	G	C	-0.0149081	-0.010118	0.127	0.127745	0.691937	2	228569339	0.025537	2	228569339	0.00214014	3.26e-12
LUAD	rs565108	T	C	T	C	0.00872919	-0.0256	0.443	0.435712	0.114099	10	99772190	0.016202	10	99772190	0.00139874	4.35e-10
LUAD	rs57215361	G	A	G	A	-0.0209623	-0.009637	0.0603	0.073233	0.785129	1	27314814	0.035346	1	27314814	0.00298572	2.21e-12
LUAD	rs57269837	T	G	T	G	0.0192337	-0.007825	0.47	0.468523	0.644294	8	19517997	0.016947	8	19517997	0.00143408	5.15e-41
LUAD	rs5743604	G	A	G	A	-0.00948023	-0.024765	0.229	0.272122	0.184182	4	38801285	0.018648	4	38801285	0.0016544	1e-08
LUAD	rs5753463	A	G	A	G	-0.0174592	-0.000381	0.0834	0.086493	0.990065	22	31507049	0.030588	22	31507049	0.00256941	1.08e-11
LUAD	rs58111676	G	C	G	C	0.0262014	-0.05754	0.0418	0.046483	0.193977	11	117122831	0.044299	11	117122831	0.00358812	2.83e-13
LUAD	rs58153210	C	T	C	T	0.00831506	-0.038481	0.408	0.408712	0.0199506	8	26271120	0.016535	8	26271120	0.00143792	7.35e-09
LUAD	rs58629413	T	C	T	C	-0.00899072	-0.004559	0.304	0.319669	0.826568	19	8260721	0.020809	19	8260721	0.00164177	4.34e-08
LUAD	rs58745709	C	T	C	T	0.0109309	-0.016943	0.285	0.286569	0.344686	15	43114304	0.017931	15	43114304	0.00156174	2.57e-12
LUAD	rs5883	T	C	T	C	0.130463	-0.010638	0.0543	0.060991	0.768192	16	57007353	0.036094	16	57007353	0.00303513	1e-200
LUAD	rs59537759	C	T	C	T	0.0395661	0.031868	0.0174	0.016847	0.597029	16	56647041	0.060279	16	56647041	0.00533746	1.24e-13
LUAD	rs59688746	A	T	A	T	0.0193085	0.022775	0.0541	0.060986	0.527355	1	110445511	0.036033	1	110445511	0.00305372	2.57e-10
LUAD	rs59770119	G	A	G	A	0.0168521	-0.021128	0.423	0.43568	0.200359	1	219664627	0.016499	1	219664627	0.00141002	6.36e-33
LUAD	rs6017143	T	C	T	C	0.0119935	0.007588	0.16	0.179864	0.727481	20	42313748	0.021774	20	42313748	0.0018925	2.34e-10
LUAD	rs6018424	T	C	T	C	0.0128729	0.0033	0.199	0.21411	0.876927	20	45986984	0.021312	20	45986984	0.00174231	1.49e-13
LUAD	rs6029180	G	A	G	A	0.00848213	-0.002979	0.308	0.287134	0.865888	20	39178923	0.017638	20	39178923	0.00149171	1.3e-08
LUAD	rs60300015	G	A	G	A	0.00847556	0.033935	0.28	0.287442	0.0641949	4	175061407	0.018335	4	175061407	0.00155402	4.93e-08
LUAD	rs60536263	C	T	C	T	0.0157464	0.012881	0.121	0.121432	0.605915	9	15280187	0.024968	9	15280187	0.0021351	1.64e-13
LUAD	rs60570301	A	G	A	G	0.0159804	0.032062	0.121	0.123898	0.216924	19	18597196	0.025967	19	18597196	0.00216584	1.6e-13
LUAD	rs6063153	T	C	T	C	-0.0123247	-0.01644	0.318	0.322926	0.353205	20	46454945	0.017708	20	46454945	0.00150113	2.21e-16
LUAD	rs6065904	A	G	A	G	-0.0534103	0.006486	0.222	0.230782	0.73773	20	44534651	0.019369	20	44534651	0.00167185	1e-200
LUAD	rs60882446	G	A	G	A	-0.00896798	-0.027367	0.374	0.377295	0.101651	7	35666323	0.016719	7	35666323	0.00143974	4.7e-10
LUAD	rs6096939	C	G	C	G	0.0109737	0.000189	0.362	0.368665	0.991007	20	51034268	0.01681	20	51034268	0.00144109	2.64e-14
LUAD	rs61373376	T	C	T	C	-0.0153879	0.044996	0.163	0.169729	0.038996	19	46183586	0.021798	19	46183586	0.00187334	2.14e-16
LUAD	rs6141564	G	A	G	A	-0.0122444	0.028571	0.135	0.155328	0.212976	20	34375497	0.022941	20	34375497	0.00204463	2.12e-09
LUAD	rs61731455	G	A	G	A	0.0113769	-0.012215	0.189	0.195441	0.57288	5	665295	0.021665	5	665295	0.001768	1.24e-10
LUAD	rs61788122	T	G	T	G	-0.0271691	0.023995	0.0255	0.02216	0.706655	1	110340813	0.063758	1	110340813	0.00463734	4.66e-09
LUAD	rs61876729	G	A	G	A	0.014729	-3.6e-05	0.0879	0.091926	0.999068	11	778857	0.030721	11	778857	0.00246842	2.42e-09
LUAD	rs61941677	G	C	G	C	-0.0616162	0.019291	0.13	0.133135	0.456955	12	125325010	0.025934	12	125325010	0.00210707	5.58e-188
LUAD	rs62037023	A	T	A	T	-0.0259389	-0.026657	0.0406	0.041658	0.520355	16	56851805	0.04147	16	56851805	0.0035596	3.17e-13
LUAD	rs62037364	A	G	A	G	-0.00983002	0.004233	0.406	0.408227	0.799712	16	28868695	0.016685	16	28868695	0.00141968	4.39e-12
LUAD	rs62070804	T	C	T	C	-0.0355013	-0.111357	0.0166	0.020601	0.11596	17	27889643	0.070839	17	27889643	0.00547869	9.18e-11
LUAD	rs620982	C	T	C	T	0.00860377	-0.003987	0.46	0.465961	0.804705	18	29803271	0.016126	18	29803271	0.00138019	4.55e-10
LUAD	rs62122148	A	G	A	G	0.0113102	-0.019677	0.318	0.333448	0.266199	19	35492575	0.017698	19	35492575	0.0015087	6.55e-14
LUAD	rs62135193	C	T	C	T	0.00833329	0.02726	0.469	0.4734	0.108927	2	48755477	0.017005	2	48755477	0.00141715	4.09e-09
LUAD	rs62136301	G	A	G	A	0.0111928	-0.013318	0.193	0.191978	0.529049	2	32674374	0.021157	2	32674374	0.0017719	2.67e-10
LUAD	rs62194890	G	A	G	A	0.0170158	-0.03069	0.0672	0.074248	0.305328	20	6706089	0.029939	20	6706089	0.00279631	1.16e-09
LUAD	rs62271368	A	T	A	T	-0.0180073	0.02448	0.0893	0.084435	0.382714	3	150056728	0.028044	3	150056728	0.00240264	6.64e-14
LUAD	rs62328321	C	T	C	T	-0.0105435	-0.012751	0.371	0.359841	0.442806	4	143319721	0.016615	4	143319721	0.00142418	1.33e-13
LUAD	rs62340875	A	G	A	G	0.0101042	0.018032	0.182	0.184921	0.424512	4	185782590	0.02258	4	185782590	0.00183013	3.37e-08
LUAD	rs62427983	C	T	C	T	0.00987443	0.016414	0.32	0.318446	0.395297	6	107441254	0.01931	6	107441254	0.00152067	8.39e-11
LUAD	rs62438526	T	C	T	C	-0.0104739	0.015377	0.298	0.30169	0.402353	6	127566282	0.018363	6	127566282	0.00163919	1.66e-10
LUAD	rs62490267	C	T	C	T	-0.00847363	0.013855	0.304	0.296217	0.445199	7	149238823	0.018148	7	149238823	0.00153763	3.57e-08
LUAD	rs62543565	C	A	C	A	-0.0105497	-0.036092	0.363	0.376282	0.0334217	9	16901067	0.016969	9	16901067	0.00143746	2.15e-13
LUAD	rs6425364	T	G	T	G	-0.00922715	-0.009059	0.299	0.29979	0.613917	1	171617708	0.017956	1	171617708	0.00151141	1.03e-09
LUAD	rs6478851	A	G	A	G	-0.0114603	-0.008881	0.237	0.241806	0.638802	9	131561110	0.018922	9	131561110	0.00162699	1.87e-12
LUAD	rs6499845	A	C	A	C	0.0642105	0.02285	0.0125	0.012625	0.757446	16	56662164	0.073987	16	56662164	0.00622816	6.37e-25
LUAD	rs650194	A	G	A	G	-0.0114281	0.016801	0.338	0.337459	0.321489	1	71414863	0.016947	1	71414863	0.00147198	8.24e-15
LUAD	rs6503091	G	A	G	A	0.0105406	-0.027882	0.39	0.396157	0.0921629	17	8109598	0.016556	17	8109598	0.00141955	1.13e-13
LUAD	rs6503424	T	C	T	C	-0.0113591	-0.016025	0.162	0.224693	0.46924	17	43212521	0.022143	17	43212521	0.00190727	2.59e-09
LUAD	rs650461	G	C	G	C	0.00866938	0.002286	0.372	0.368327	0.890804	11	111889635	0.016655	11	111889635	0.00143342	1.47e-09
LUAD	rs6506032	A	G	A	G	0.0217664	-0.009947	0.0734	0.070762	0.740062	18	287534	0.029981	18	287534	0.00261925	9.56e-17
LUAD	rs6542680	C	T	C	T	0.0226427	0.021182	0.192	0.187473	0.313429	2	3640142	0.021012	2	3640142	0.00177231	2.24e-37
LUAD	rs6548005	G	C	G	C	-0.0122928	0.034194	0.196	0.185524	0.0986442	2	30480196	0.020705	2	30480196	0.00172706	1.1e-12
LUAD	rs6562064	T	C	T	C	-0.00824202	0.029313	0.331	0.319401	0.0870289	13	60506729	0.01713	13	60506729	0.00148986	3.16e-08
LUAD	rs6578283	G	A	G	A	-0.0085623	0.012141	0.294	0.274473	0.519886	11	2673575	0.018866	11	2673575	0.00156323	4.32e-08
LUAD	rs6585209	G	C	G	C	-0.00903019	-0.012331	0.378	0.379991	0.460727	10	114887188	0.016716	10	114887188	0.00143743	3.34e-10
LUAD	rs6589563	A	G	A	G	-0.0832445	0.027226	0.0794	0.073698	0.357511	11	116590787	0.02959	11	116590787	0.00253565	1e-200
LUAD	rs6663226	T	A	T	A	0.010488	0.010947	0.36	0.360027	0.515989	1	66164748	0.016854	1	66164748	0.0014389	3.12e-13
LUAD	rs66731853	A	G	A	G	-0.010166	-0.006393	0.316	0.312762	0.712443	1	20916238	0.017346	1	20916238	0.00148356	7.26e-12
LUAD	rs6675366	C	T	C	T	-0.0218051	0.028237	0.0401	0.042426	0.478003	1	198517308	0.039797	1	198517308	0.00354887	8.03e-10
LUAD	rs6691831	G	A	G	A	0.00960729	0.021657	0.256	0.25191	0.2378	1	11220180	0.018346	1	11220180	0.0016365	4.34e-09
LUAD	rs6702754	C	T	C	T	0.0083415	-0.002194	0.302	0.284254	0.900931	1	154303976	0.017621	1	154303976	0.00149066	2.2e-08
LUAD	rs671537	A	G	A	G	-0.0186226	-0.002381	0.0462	0.056827	0.950106	9	136204311	0.038058	9	136204311	0.00335948	2.97e-08
LUAD	rs672341	A	G	A	G	0.0139449	0.000687	0.41	0.397563	0.966836	6	153455994	0.016533	6	153455994	0.00140802	4e-23
LUAD	rs67290736	T	C	T	C	-0.018328	0.010878	0.0487	0.051634	0.777985	18	56082558	0.038582	18	56082558	0.00323106	1.41e-08
LUAD	rs673335	C	T	C	T	-0.0299251	0.032002	0.174	0.177754	0.130563	11	75450576	0.021167	11	75450576	0.0018127	3.18e-61
LUAD	rs67611440	T	C	T	C	0.00783902	0.011985	0.41	0.422895	0.470838	18	58180796	0.016621	18	58180796	0.00143142	4.34e-08
LUAD	rs6790951	T	C	T	C	-0.00837637	0.006896	0.48	0.484034	0.668742	3	160025287	0.016117	3	160025287	0.00141032	2.86e-09
LUAD	rs680994	C	A	C	A	-0.0245268	-0.062928	0.0392	0.036565	0.142596	5	131316200	0.042919	5	131316200	0.00355062	4.92e-12
LUAD	rs6825004	G	C	G	C	-0.00859675	0.020345	0.299	0.301377	0.244322	4	77110365	0.017474	4	77110365	0.00152602	1.77e-08
LUAD	rs6831339	T	C	T	C	-0.0120156	-0.016957	0.248	0.249817	0.365003	4	83906408	0.018719	4	83906408	0.00159719	5.35e-14
LUAD	rs686030	C	A	C	A	-0.0496185	0.002884	0.142	0.136565	0.900014	9	15304782	0.022952	9	15304782	0.00196943	4.62e-140
LUAD	rs6866562	G	A	G	A	0.0107433	0.022605	0.461	0.460182	0.161472	5	52697383	0.016145	5	52697383	0.00138588	9.05e-15
LUAD	rs6867299	C	T	C	T	-0.00840519	0.016633	0.368	0.365099	0.329419	5	139044217	0.017055	5	139044217	0.00144605	6.15e-09
LUAD	rs6879613	T	C	T	C	-0.012086	-0.016093	0.14	0.144279	0.483943	5	179159627	0.022991	5	179159627	0.00200083	1.54e-09
LUAD	rs6882591	A	G	A	G	0.0165661	0.018614	0.147	0.153158	0.413665	5	176546460	0.02277	5	176546460	0.00196558	3.51e-17
LUAD	rs690	G	T	G	T	0.0129196	0.005125	0.415	0.435527	0.831118	15	58834741	0.024029	15	58834741	0.001889	7.95e-12
LUAD	rs6919534	G	A	G	A	0.0177104	0.031386	0.132	0.128799	0.178869	6	35246903	0.023349	6	35246903	0.00204463	4.64e-18
LUAD	rs6924387	G	A	G	A	-0.0129052	0.01279	0.414	0.404418	0.439539	6	137082948	0.016546	6	137082948	0.00143165	1.98e-19
LUAD	rs6941639	A	G	A	G	-0.00908792	-0.007187	0.357	0.351815	0.669009	6	131143142	0.016812	6	131143142	0.00144459	3.15e-10
LUAD	rs6941918	G	T	G	T	-0.00975448	0.015303	0.241	0.244273	0.417489	6	36514721	0.018874	6	36514721	0.00165304	3.61e-09
LUAD	rs6944945	A	G	A	G	-0.00843196	0.013902	0.314	0.327305	0.422211	7	100795046	0.017321	7	100795046	0.00150539	2.13e-08
LUAD	rs6968554	A	G	A	G	0.0125768	-0.003473	0.365	0.367807	0.83444	7	17287106	0.016614	7	17287106	0.00143447	1.83e-18
LUAD	rs6983481	T	G	T	G	0.00923243	-0.020235	0.233	0.224017	0.281594	8	23609009	0.018793	8	23609009	0.00162529	1.34e-08
LUAD	rs6984428	A	T	A	T	0.00984259	0.031287	0.252	0.265794	0.0921845	8	34404288	0.018579	8	34404288	0.00159801	7.31e-10
LUAD	rs6994609	G	T	G	T	0.0111147	0.019953	0.473	0.454727	0.21679	8	64799004	0.016155	8	64799004	0.00138037	8.15e-16
LUAD	rs7001295	C	T	C	T	0.0547129	0.037483	0.177	0.173743	0.102851	8	19938922	0.022979	8	19938922	0.00213777	1.8e-144
LUAD	rs703966	A	G	A	G	0.01183	0.032956	0.418	0.435907	0.0449333	10	80954251	0.016435	10	80954251	0.00140175	3.19e-17
LUAD	rs704367	A	C	A	C	0.00831395	0.002285	0.294	0.28878	0.896535	3	63868777	0.017569	3	63868777	0.00151343	3.94e-08
LUAD	rs705379	A	G	A	G	-0.0102792	0.011572	0.464	0.442785	0.48357	7	94953895	0.016518	7	94953895	0.00140992	3.09e-13
LUAD	rs7098444	C	T	C	T	0.00927122	-0.005602	0.424	0.41546	0.735673	10	75580042	0.016594	10	75580042	0.00141345	5.41e-11
LUAD	rs7115739	T	G	T	G	-0.0376573	-0.010416	0.0312	0.038566	0.819364	11	61641717	0.045613	11	61641717	0.00409811	3.97e-20
LUAD	rs7127524	A	G	A	G	0.00771629	-0.015818	0.459	0.452012	0.33247	11	102353192	0.016322	11	102353192	0.00139158	2.94e-08
LUAD	rs7132908	A	G	A	G	-0.0113633	0.003673	0.385	0.386956	0.826472	12	50263148	0.016756	12	50263148	0.00141393	9.23e-16
LUAD	rs7133378	A	G	A	G	0.0333465	-0.012745	0.32	0.325166	0.458788	12	124409502	0.017203	12	124409502	0.00148593	1.55e-111
LUAD	rs7134150	A	G	A	G	-0.0253809	-7.8e-05	0.0645	0.066299	0.998118	12	20591332	0.033216	12	20591332	0.00280691	1.53e-19
LUAD	rs71387113	T	A	T	A	-0.033176	0.03332	0.0507	0.054721	0.389315	16	56278442	0.038705	16	56278442	0.00325899	2.44e-24
LUAD	rs7155375	T	C	T	C	0.0103785	0.01346	0.361	0.365427	0.431512	14	101188731	0.017111	14	101188731	0.00147185	1.77e-12
LUAD	rs71558326	T	G	T	G	-0.010813	-0.028704	0.248	0.259698	0.156055	6	108971060	0.020236	6	108971060	0.00164151	4.48e-11
LUAD	rs7159513	A	G	A	G	-0.0109953	0.037633	0.171	0.160986	0.0882168	14	29856951	0.022074	14	29856951	0.00189392	6.41e-09
LUAD	rs7165301	C	T	C	T	-0.0567554	-0.003248	0.165	0.164398	0.880892	15	58552606	0.021677	15	58552606	0.0018615	1e-200
LUAD	rs7170361	C	T	C	T	0.0820185	0.007768	0.279	0.276431	0.672774	15	58718998	0.018393	15	58718998	0.00159011	1e-200
LUAD	rs7170463	G	A	G	A	0.013358	-0.022697	0.312	0.313923	0.198946	15	41888918	0.017669	15	41888918	0.00151354	1.09e-18
LUAD	rs717684	T	G	T	G	-0.00910811	-0.022443	0.268	0.258872	0.219143	2	181335796	0.018264	2	181335796	0.00155126	4.32e-09
LUAD	rs7178050	G	A	G	A	0.00910602	0.012098	0.338	0.342488	0.480671	15	59923814	0.017154	15	59923814	0.00163673	2.64e-08
LUAD	rs7214563	T	C	T	C	-0.0187203	0.033204	0.0759	0.080127	0.270964	17	74214276	0.030163	17	74214276	0.00260403	6.53e-13
LUAD	rs7220532	T	C	T	C	-0.00952753	-0.018634	0.478	0.485087	0.250967	17	76808773	0.016232	17	76808773	0.00152485	4.15e-10
LUAD	rs7222903	T	G	T	G	-0.00763016	0.008466	0.471	0.46667	0.601857	17	34850623	0.016226	17	34850623	0.00138052	3.26e-08
LUAD	rs7231453	G	A	G	A	-0.0131648	0.023039	0.189	0.195568	0.263453	18	46689877	0.020602	18	46689877	0.00177296	1.13e-13
LUAD	rs7234218	A	G	A	G	-0.0391425	0.016901	0.407	0.403758	0.306987	18	47163557	0.016544	18	47163557	0.00140705	2.57e-170
LUAD	rs72470595	C	T	C	T	0.048302	-0.128718	0.00983	0.010264	0.12775	1	220968274	0.084514	1	220968274	0.00736636	5.49e-11
LUAD	rs7251161	A	G	A	G	0.00969023	0.000708	0.294	0.300364	0.975061	19	45706865	0.022658	19	45706865	0.00167611	7.41e-09
LUAD	rs7252042	C	T	C	T	-0.00814585	0.033519	0.394	0.401254	0.0480949	19	33720811	0.016958	19	33720811	0.00146435	2.66e-08
LUAD	rs72555385	G	A	G	A	-0.0299971	0.016817	0.0423	0.038646	0.669373	7	73123473	0.039382	7	73123473	0.00342182	1.84e-18
LUAD	rs72647336	A	G	A	G	-0.0501736	-0.084153	0.0489	0.058492	0.0460674	8	126445055	0.042187	8	126445055	0.00341746	8.46e-49
LUAD	rs72698383	T	C	T	C	0.0175828	-0.003723	0.0805	0.087231	0.894676	9	19256362	0.028125	9	19256362	0.00264268	2.86e-11
LUAD	rs72711623	A	G	A	G	-0.0119746	-0.00279	0.12	0.116973	0.916609	8	121980450	0.02665	8	121980450	0.00212336	1.71e-08
LUAD	rs72712556	A	G	A	G	0.00819914	-0.045877	0.329	0.324606	0.00885377	4	140900251	0.017526	4	140900251	0.00148039	3.05e-08
LUAD	rs72729582	G	A	G	A	0.0230866	0.053877	0.0734	0.07952	0.0760745	14	69149372	0.030371	14	69149372	0.00269469	1.06e-17
LUAD	rs72729623	T	C	T	C	-0.0163973	-0.001013	0.145	0.14606	0.966585	4	154208278	0.024176	4	154208278	0.00195559	5.08e-17
LUAD	rs72740828	C	G	C	G	-0.0443113	0.001218	0.0698	0.068491	0.969806	15	58666500	0.032174	15	58666500	0.00274983	2.03e-58
LUAD	rs72762705	T	C	T	C	0.0113809	0.010596	0.199	0.201904	0.59805	16	4020732	0.020099	16	4020732	0.00174833	7.54e-11
LUAD	rs72766660	A	G	A	G	-0.0233164	-0.009139	0.0455	0.037786	0.830083	16	2254626	0.042587	16	2254626	0.00332988	2.52e-12
LUAD	rs72771479	T	A	T	A	0.177382	-0.067405	0.0156	0.024508	0.280826	16	57002121	0.062501	16	57002121	0.00579007	1e-200
LUAD	rs72786761	C	A	C	A	0.153186	0.105254	0.0221	0.020497	0.169198	16	56938955	0.07656	16	56938955	0.00496702	1e-200
LUAD	rs72801474	A	G	A	G	0.0257732	0.011501	0.0955	0.112688	0.725574	5	132444128	0.032764	5	132444128	0.00240386	8.06e-27
LUAD	rs72812818	C	G	C	G	-0.0110461	-0.015373	0.311	0.313926	0.378449	5	173356752	0.017454	5	173356752	0.00148343	9.6e-14
LUAD	rs72814452	A	G	A	G	-0.0274964	0.031487	0.0209	0.017567	0.600488	16	56342315	0.060124	16	56342315	0.00485557	1.49e-08
LUAD	rs72816122	T	C	T	C	0.0130399	-0.005882	0.127	0.124935	0.81152	5	172524035	0.024666	5	172524035	0.00205734	2.32e-10
LUAD	rs72823014	A	G	A	G	0.0309908	0.017678	0.118	0.112229	0.495852	10	115786236	0.025957	10	115786236	0.00214012	1.6e-47
LUAD	rs72829068	A	G	A	G	0.016186	0.028493	0.067	0.0651	0.384273	16	81609332	0.032748	16	81609332	0.00276139	4.59e-09
LUAD	rs72911715	T	C	T	C	-0.0362274	-0.015359	0.0158	0.018473	0.858243	11	47678093	0.085989	11	47678093	0.00628204	8.08e-09
LUAD	rs72959041	A	G	A	G	-0.046877	-0.047821	0.0523	0.055916	0.250115	6	127454893	0.041581	6	127454893	0.00315962	8.54e-50
LUAD	rs7298463	C	G	C	G	-0.018262	-0.015124	0.171	0.158455	0.494153	12	6663964	0.02212	12	6663964	0.00186452	1.19e-22
LUAD	rs73029270	G	A	G	A	0.0160719	-0.015221	0.132	0.127699	0.530668	6	164123095	0.024276	6	164123095	0.00204541	3.92e-15
LUAD	rs73045226	G	A	G	A	0.0157592	0.015068	0.118	0.113557	0.566345	19	41760913	0.026277	19	41760913	0.00212346	1.16e-13
LUAD	rs73119306	G	A	G	A	0.0274664	0.013336	0.249	0.257523	0.496293	12	57826982	0.019602	12	57826982	0.00160299	8.21e-66
LUAD	rs73119518	T	G	T	G	-0.0209213	0.039064	0.0612	0.066493	0.219237	1	230451908	0.031796	1	230451908	0.00315745	3.45e-11
LUAD	rs73194763	C	T	C	T	-0.0102073	-0.022604	0.172	0.167107	0.287661	13	67173665	0.021259	13	67173665	0.00183756	2.78e-08
LUAD	rs7320982	C	T	C	T	-0.00953965	0.002133	0.237	0.238478	0.911938	13	92019926	0.01929	13	92019926	0.0016548	8.17e-09
LUAD	rs73216701	G	A	G	A	0.00881347	-0.033826	0.432	0.429535	0.0397523	3	108865293	0.01645	3	108865293	0.00138951	2.26e-10
LUAD	rs73243877	G	A	G	A	-0.021443	-0.00049	0.163	0.164172	0.981973	4	26047616	0.021692	4	26047616	0.0018514	5.08e-31
LUAD	rs73424597	C	T	C	T	0.0368071	0.004173	0.0288	0.02985	0.924894	15	58899609	0.044269	15	58899609	0.00424862	4.58e-18
LUAD	rs7350481	T	C	T	C	-0.0921932	0.031806	0.0656	0.070436	0.305231	11	116586283	0.031022	11	116586283	0.00276575	1e-200
LUAD	rs73506128	C	T	C	T	-0.037008	-0.056065	0.0329	0.034851	0.293723	9	107673640	0.053396	9	107673640	0.00412495	2.92e-19
LUAD	rs73546877	T	C	T	C	-0.0202689	-0.032962	0.0397	0.038203	0.469845	16	57089786	0.045608	16	57089786	0.00366334	3.15e-08
LUAD	rs7356886	T	C	T	C	-0.0108934	-0.009975	0.435	0.449462	0.55018	6	43821770	0.016695	6	43821770	0.00142299	1.93e-14
LUAD	rs73597578	T	C	T	C	0.0685063	-0.054769	0.104	0.103349	0.039619	16	67679348	0.026617	16	67679348	0.0022649	1e-200
LUAD	rs73602128	C	T	C	T	0.0170008	0.027777	0.0763	0.077288	0.438397	20	566768	0.035846	20	566768	0.00265629	1.55e-10
LUAD	rs73632737	C	G	C	G	-0.0366335	0.019458	0.072	0.067467	0.546362	11	126226775	0.032257	11	126226775	0.00263618	6.66e-44
LUAD	rs73667430	T	C	T	C	-0.0708798	0.046461	0.017	0.015123	0.431687	8	19644400	0.059088	8	19644400	0.00540393	2.65e-39
LUAD	rs7404696	C	T	C	T	0.0144949	-0.014693	0.274	0.271379	0.418903	16	1012393	0.018177	16	1012393	0.00157513	3.5e-20
LUAD	rs7412	T	C	T	C	0.0772377	0.038146	0.0748	0.071471	0.215583	19	45412079	0.030804	19	45412079	0.00260536	3.85e-193
LUAD	rs74174997	T	G	T	G	-0.024261	0.053746	0.0855	0.103151	0.0547446	20	44721385	0.02798	20	44721385	0.00254777	1.69e-21
LUAD	rs74486301	A	G	A	G	0.0707942	0.024886	0.0128	0.011428	0.760931	16	57125350	0.081794	16	57125350	0.00634487	6.57e-29
LUAD	rs74518630	G	A	G	A	-0.0838859	-0.108315	0.0202	0.016193	0.199281	16	56796333	0.084383	16	56796333	0.00512307	2.93e-60
LUAD	rs74523911	T	G	T	G	-0.0247385	0.067451	0.0459	0.04953	0.0956309	16	56298084	0.040476	16	56298084	0.0033667	2.01e-13
LUAD	rs74543117	C	T	C	T	-0.0116806	-0.030929	0.132	0.142145	0.190955	11	13475595	0.02365	11	13475595	0.00206781	1.62e-08
LUAD	rs74593044	G	C	G	C	-0.0151656	0.006269	0.0744	0.084772	0.849671	1	156016868	0.033074	1	156016868	0.00269613	1.86e-08
LUAD	rs74709851	G	A	G	A	-0.0338489	0.011236	0.0178	0.014758	0.872866	8	19966942	0.070214	8	19966942	0.00534739	2.45e-10
LUAD	rs74816520	A	T	A	T	0.0186254	-0.033891	0.0534	0.051522	0.364495	11	32897280	0.037373	11	32897280	0.00307395	1.37e-09
LUAD	rs74963256	C	T	C	T	-0.0160644	0.074011	0.0982	0.106573	0.00687272	20	51588847	0.027382	20	51588847	0.00235143	8.39e-12
LUAD	rs7497973	G	A	G	A	-0.0098145	0.000674	0.486	0.476622	0.967131	15	23948571	0.016354	15	23948571	0.00139549	2.02e-12
LUAD	rs75092816	T	C	T	C	0.0154037	-0.000585	0.0918	0.088423	0.983568	9	106747603	0.028392	9	106747603	0.0023827	1.01e-10
LUAD	rs75152587	T	G	T	G	-0.0856202	0.042123	0.0128	0.010921	0.578195	16	56579961	0.075757	16	56579961	0.00627667	2.28e-42
LUAD	rs752046	A	G	A	G	0.00952732	0.003993	0.486	0.502184	0.804306	12	107111560	0.016117	12	107111560	0.0014061	1.24e-11
LUAD	rs75246752	C	G	C	G	0.0617377	-0.005096	0.0092	0.010579	0.953491	1	145630111	0.08738	1	145630111	0.00771495	1.22e-15
LUAD	rs75305582	A	T	A	T	0.0132953	0.003405	0.0899	0.086851	0.901387	7	107619563	0.02748	7	107619563	0.00238896	2.62e-08
LUAD	rs75346962	C	T	C	T	-0.0496912	0.065426	0.0192	0.016282	0.345622	16	56929843	0.069372	16	56929843	0.00508272	1.42e-22
LUAD	rs7536491	C	T	C	T	-0.0128107	0.048318	0.122	0.122481	0.0607301	1	234991851	0.025763	1	234991851	0.00211246	1.32e-09
LUAD	rs75406471	A	G	A	G	-0.0141584	0.010936	0.156	0.162518	0.630681	10	5257647	0.022747	10	5257647	0.00191123	1.28e-13
LUAD	rs75458722	A	T	A	T	-0.0147336	0.01947	0.0724	0.072019	0.529203	7	28655748	0.030944	7	28655748	0.00268927	4.29e-08
LUAD	rs75485436	A	G	A	G	-0.0571226	0.045472	0.0186	0.024496	0.470732	3	47935009	0.063043	3	47935009	0.00517401	2.44e-28
LUAD	rs75510884	A	G	A	G	0.0149699	0.004869	0.0893	0.081293	0.865563	16	2161796	0.02876	16	2161796	0.00246925	1.34e-09
LUAD	rs75533516	G	T	G	T	-0.00841918	-0.001453	0.381	0.386793	0.930441	13	111538525	0.016641	13	111538525	0.00142226	3.23e-09
LUAD	rs75600442	G	C	G	C	0.0149257	0.017837	0.12	0.125564	0.469228	8	19312225	0.024646	8	19312225	0.00214437	3.39e-12
LUAD	rs7568603	T	G	T	G	-0.00846854	0.007086	0.401	0.417947	0.67344	2	146352541	0.016814	2	146352541	0.001408	1.8e-09
LUAD	rs75719766	T	C	T	C	0.0455666	0.000389	0.0363	0.039703	0.993845	16	57082024	0.050369	16	57082024	0.00378452	2.18e-33
LUAD	rs7573672	A	G	A	G	0.00883552	0.0027	0.293	0.301852	0.878921	2	59155105	0.017722	2	59155105	0.00150948	4.82e-09
LUAD	rs75772194	G	A	G	A	-0.0131949	0.018707	0.166	0.164169	0.365226	8	36846435	0.02066	8	36846435	0.00184198	7.87e-13
LUAD	rs7581601	C	A	C	A	-0.0175099	-0.007975	0.315	0.325039	0.643994	2	203497786	0.017257	2	203497786	0.0014891	6.37e-32
LUAD	rs7586605	C	T	C	T	-0.0121958	0.014608	0.27	0.268643	0.425665	2	85561141	0.018337	2	85561141	0.00156389	6.27e-15
LUAD	rs75919952	T	C	T	C	0.0790446	-0.103353	0.0516	0.05443	0.00721767	11	116667545	0.038469	11	116667545	0.00315228	9.23e-139
LUAD	rs7596408	A	G	A	G	-0.00868815	0.017856	0.336	0.344246	0.301117	2	153473435	0.017269	2	153473435	0.00147463	3.82e-09
LUAD	rs76034781	A	G	A	G	-0.0172611	0.012323	0.0775	0.078325	0.704127	4	3272782	0.03245	4	3272782	0.0026255	4.88e-11
LUAD	rs76086106	A	G	A	G	0.0274271	-0.015563	0.0422	0.051492	0.7005	5	39491186	0.040461	5	39491186	0.0035251	7.22e-15
LUAD	rs76153913	A	G	A	G	-0.0398121	-0.092031	0.0195	0.021308	0.102991	11	2936322	0.056443	11	2936322	0.00503341	2.58e-15
LUAD	rs76226649	A	G	A	G	-0.0148223	-0.030112	0.0965	0.0846	0.268543	9	93964150	0.027215	9	93964150	0.00231678	1.58e-10
LUAD	rs76231327	A	G	A	G	0.0153711	-0.003779	0.198	0.196595	0.855217	4	103899954	0.020709	4	103899954	0.00177011	3.83e-18
LUAD	rs76246107	A	G	A	G	-0.0158894	-0.011528	0.0824	0.100696	0.748827	19	50121274	0.036005	19	50121274	0.00279836	1.36e-08
LUAD	rs76322359	A	G	A	G	0.0124134	0.016819	0.136	0.13793	0.477353	12	13346708	0.02367	12	13346708	0.00201477	7.22e-10
LUAD	rs7634917	G	T	G	T	0.0219633	-0.00923	0.478	0.485031	0.567471	3	50049299	0.016143	3	50049299	0.00141102	1.25e-54
LUAD	rs76371105	T	C	T	C	0.0305789	-0.041695	0.031	0.031435	0.421509	8	9245289	0.051872	8	9245289	0.00415222	1.78e-13
LUAD	rs76428106	C	T	C	T	-0.0610701	-0.079302	0.0117	0.014836	0.360593	13	28604007	0.086741	13	28604007	0.00693011	1.23e-18
LUAD	rs7648816	C	T	C	T	-0.0129591	0.008372	0.114	0.116197	0.732308	3	153837632	0.024474	3	153837632	0.00216471	2.14e-09
LUAD	rs7649058	C	T	C	T	-0.00901018	-0.013892	0.314	0.315729	0.421873	3	131753688	0.017296	3	131753688	0.00148487	1.3e-09
LUAD	rs76516661	C	A	C	A	-0.0451791	-0.033382	0.0241	0.022133	0.602538	11	47543321	0.064102	11	47543321	0.00485932	1.44e-20
LUAD	rs76702034	G	A	G	A	0.021007	-0.078093	0.057	0.060938	0.0350235	12	109652349	0.037044	12	109652349	0.00299988	2.51e-12
LUAD	rs76781147	C	T	C	T	-0.0221812	-0.014976	0.0399	0.042333	0.733246	6	96052987	0.043942	6	96052987	0.00358469	6.1e-10
LUAD	rs7684939	A	G	A	G	0.0102585	-0.002437	0.483	0.47802	0.880842	4	55509189	0.016258	4	55509189	0.00139398	1.85e-13
LUAD	rs76856627	G	A	G	A	-0.0274779	0.021282	0.0284	0.024466	0.788275	19	45543755	0.079249	19	45543755	0.00441162	4.71e-10
LUAD	rs76868109	C	A	C	A	-0.146449	-0.006788	0.0316	0.031607	0.908609	17	41776943	0.05913	17	41776943	0.00422505	1e-200
LUAD	rs76930803	T	C	T	C	0.0139691	-0.025237	0.13	0.134688	0.29842	4	154355247	0.02427	4	154355247	0.00204154	7.79e-12
LUAD	rs7693147	C	T	C	T	0.010024	0.004003	0.219	0.216526	0.852511	4	102704153	0.021531	4	102704153	0.00170998	4.57e-09
LUAD	rs7694606	A	G	A	G	-0.0141157	-0.000436	0.149	0.139466	0.984225	4	18028987	0.022036	4	18028987	0.00192521	2.27e-13
LUAD	rs77044968	C	T	C	T	0.0179999	0.008193	0.0571	0.059739	0.822772	10	63657706	0.036581	10	63657706	0.00301924	2.5e-09
LUAD	rs7726	A	G	A	G	0.011562	-0.045358	0.254	0.250634	0.014108	1	26901319	0.01848	1	26901319	0.00161952	9.39e-13
LUAD	rs7726159	A	C	A	C	-0.00971276	0.166416	0.329	0.355954	4.74102e-20	5	1282319	0.018148	5	1282319	0.00151493	1.44e-10
LUAD	rs77524395	G	C	G	C	-0.0388532	0.005031	0.0143	0.016055	0.949191	16	57344549	0.078958	16	57344549	0.0066102	4.16e-09
LUAD	rs77599947	C	T	C	T	-0.0379121	0.026963	0.0314	0.024373	0.581888	8	9259037	0.048969	8	9259037	0.00396185	1.08e-21
LUAD	rs77712507	A	G	A	G	-0.0915699	0.04215	0.0642	0.054224	0.218668	16	56742475	0.034266	16	56742475	0.00284336	1e-200
LUAD	rs77747822	A	G	A	G	-0.0142217	0.04454	0.076	0.073567	0.140774	3	12513531	0.030239	3	12513531	0.00259606	4.3e-08
LUAD	rs7789129	T	G	T	G	-0.011753	0.041375	0.135	0.131382	0.08442	7	5515624	0.023977	7	5515624	0.00203379	7.52e-09
LUAD	rs77916918	A	G	A	G	0.0297322	0.006901	0.0322	0.035696	0.885544	11	56628086	0.047943	11	56628086	0.004	1.06e-13
LUAD	rs7794796	T	C	T	C	-0.0174129	-0.002114	0.332	0.311802	0.901455	7	150540196	0.017074	7	150540196	0.00147194	2.73e-32
LUAD	rs78002815	T	G	T	G	-0.0290455	-0.051534	0.0203	0.024327	0.480596	16	55905768	0.073062	16	55905768	0.00520615	2.42e-08
LUAD	rs78018091	T	G	T	G	0.0612009	0.000904	0.0213	0.01959	0.988075	16	67995294	0.060475	16	67995294	0.0048815	4.67e-36
LUAD	rs78058190	A	G	A	G	-0.0808669	-0.024422	0.0522	0.059241	0.635875	2	219699999	0.051579	2	219699999	0.00357485	2.69e-113
LUAD	rs78112569	T	G	T	G	-0.0282901	-0.134893	0.0199	0.015873	0.0649986	11	47183690	0.073102	11	47183690	0.00515727	4.12e-08
LUAD	rs7817574	C	T	C	T	0.0275212	-0.014812	0.195	0.217641	0.494103	8	144302570	0.021661	8	144302570	0.00175991	4.02e-55
LUAD	rs7824992	T	C	T	C	-0.00816926	-0.018101	0.424	0.447654	0.266052	8	29391794	0.016275	8	29391794	0.00140404	5.94e-09
LUAD	rs78376313	C	T	C	T	-0.0429479	0.004839	0.0338	0.03418	0.92529	8	19917471	0.051605	8	19917471	0.00391371	5.11e-28
LUAD	rs78424108	G	C	G	C	-0.0255808	0.040665	0.071	0.068744	0.215676	13	41673457	0.032844	13	41673457	0.00269463	2.24e-21
LUAD	rs7850075	T	C	T	C	-0.0105686	0.018281	0.164	0.157392	0.397851	9	95561537	0.021622	9	95561537	0.00186702	1.51e-08
LUAD	rs7853254	T	C	T	C	0.0092239	0.012764	0.267	0.274254	0.480618	9	86552049	0.018097	9	86552049	0.00157295	4.52e-09
LUAD	rs78640029	C	T	C	T	-0.0345739	0.049367	0.0155	0.011798	0.583415	2	160281450	0.090019	2	160281450	0.0059539	6.36e-09
LUAD	rs7870723	C	T	C	T	0.00841266	-0.02542	0.365	0.367484	0.129683	9	100699242	0.016775	9	100699242	0.00144779	6.22e-09
LUAD	rs78823812	C	A	C	A	-0.0209381	0.018852	0.0371	0.038671	0.670907	4	104764905	0.044369	4	104764905	0.00376128	2.6e-08
LUAD	rs78861621	T	C	T	C	0.0243332	0.028643	0.0839	0.093515	0.337662	15	58843237	0.029873	15	58843237	0.00279795	3.41e-18
LUAD	rs78980904	C	T	C	T	0.052311	2.4e-05	0.233	0.248225	0.999003	2	21121464	0.019029	2	21121464	0.00165944	1e-200
LUAD	rs78994850	C	T	C	T	0.0341536	-0.019722	0.0369	0.034502	0.723881	11	45600598	0.055827	11	45600598	0.00385291	7.69e-19
LUAD	rs79119207	A	C	A	C	-0.0556604	-0.134815	0.0198	0.023528	0.0833637	15	58740443	0.07786	15	58740443	0.0053408	1.97e-25
LUAD	rs791867	G	A	G	A	0.0206437	-0.033277	0.0597	0.059231	0.341842	9	107072713	0.035009	9	107072713	0.00299957	5.89e-12
LUAD	rs79224506	T	C	T	C	-0.0219257	0.009559	0.0639	0.06358	0.788746	10	93977868	0.035674	10	93977868	0.00285586	1.62e-14
LUAD	rs7924036	G	T	G	T	-0.0113101	0.002936	0.487	0.469686	0.854789	10	65191645	0.016044	10	65191645	0.00139949	6.39e-16
LUAD	rs79244912	T	C	T	C	-0.0270117	-0.003288	0.0219	0.028823	0.953126	16	56304011	0.055928	16	56304011	0.00491327	3.85e-08
LUAD	rs79287178	A	G	A	G	-0.0267289	0.024796	0.0293	0.027883	0.643922	3	172294500	0.053645	3	172294500	0.00423376	2.73e-10
LUAD	rs794356	A	G	A	G	0.00809259	-0.018428	0.437	0.419676	0.283764	7	75196531	0.017192	7	75196531	0.00148157	4.7e-08
LUAD	rs7944119	T	G	T	G	-0.0152899	-0.024789	0.315	0.300886	0.166146	11	27722298	0.017902	11	27722298	0.00148375	6.7e-25
LUAD	rs79634051	C	G	C	G	0.0485277	-0.011543	0.0256	0.028321	0.850439	11	14561945	0.061218	11	14561945	0.00460806	6.21e-26
LUAD	rs79753924	T	C	T	C	0.0338344	-0.081543	0.0178	0.020724	0.229376	15	58591721	0.067841	15	58591721	0.00557344	1.27e-09
LUAD	rs7978985	A	G	A	G	-0.0301214	-0.014895	0.0371	0.038086	0.734886	12	125359041	0.043985	12	125359041	0.00375348	1.02e-15
LUAD	rs79803363	A	G	A	G	-0.0298949	-0.063659	0.0524	0.046331	0.154215	9	107756098	0.044679	9	107756098	0.00321536	1.44e-20
LUAD	rs79949326	T	C	T	C	0.0282304	-0.021238	0.252	0.257026	0.270388	7	6461310	0.019269	7	6461310	0.00159987	1.1e-69
LUAD	rs79968526	C	T	C	T	-0.0640216	-0.086457	0.023	0.022524	0.164549	16	56911069	0.062202	16	56911069	0.00482713	3.8e-40
LUAD	rs80101730	C	T	C	T	-0.0274888	-0.013428	0.0267	0.019002	0.827456	8	9856358	0.061608	8	9856358	0.00440603	4.41e-10
LUAD	rs8011558	T	C	T	C	0.0114113	0.008876	0.238	0.236027	0.645345	14	69263341	0.019285	14	69263341	0.00161752	1.73e-12
LUAD	rs8014854	A	G	A	G	0.00830321	0.001804	0.346	0.354121	0.915956	14	92550658	0.017096	14	92550658	0.00144969	1.02e-08
LUAD	rs8022053	T	G	T	G	-0.0107806	0.029143	0.334	0.339821	0.0860413	14	65867947	0.016977	14	65867947	0.00148372	3.7e-13
LUAD	rs80236739	G	A	G	A	-0.0376286	-0.010276	0.0412	0.038776	0.829512	15	58972699	0.047724	15	58972699	0.00369835	2.58e-24
LUAD	rs80327887	T	G	T	G	0.0437913	-0.029499	0.0495	0.045749	0.46093	16	57023450	0.040008	16	57023450	0.0031841	4.88e-43
LUAD	rs8071110	G	A	G	A	-0.00797888	-0.003931	0.353	0.349374	0.815389	17	28672885	0.016835	17	28672885	0.0014406	3.05e-08
LUAD	rs8071778	C	G	C	G	0.0130833	0.008662	0.161	0.16936	0.685047	17	46080233	0.021356	17	46080233	0.00187336	2.87e-12
LUAD	rs8073599	T	C	T	C	-0.0091305	0.015572	0.346	0.352588	0.367363	17	65367094	0.017275	17	65367094	0.00147232	5.59e-10
LUAD	rs8090363	A	G	A	G	-0.0467543	-0.043521	0.396	0.40018	0.00836498	18	47133828	0.016504	18	47133828	0.00140985	1e-200
LUAD	rs8093206	A	G	A	G	-0.0312186	0.031403	0.0676	0.065884	0.327597	18	47225877	0.032078	18	47225877	0.00272903	2.66e-30
LUAD	rs8094018	A	T	A	T	0.00834763	-0.011497	0.479	0.490305	0.476331	18	31261740	0.016142	18	31261740	0.00137992	1.45e-09
LUAD	rs8102155	T	C	T	C	0.00898668	0.04335	0.438	0.449268	0.00907239	19	53601165	0.016613	19	53601165	0.00142595	2.93e-10
LUAD	rs8102873	C	T	C	T	0.00933886	0.018641	0.419	0.410554	0.25802	19	57488423	0.01648	19	57488423	0.00139579	2.22e-11
LUAD	rs8107943	T	C	T	C	0.00932931	0.040903	0.206	0.194362	0.0394506	19	5212923	0.019861	19	5212923	0.00169845	3.96e-08
LUAD	rs8126001	T	C	T	C	0.0135804	0.023525	0.484	0.497178	0.161314	20	62711459	0.016795	20	62711459	0.00147987	4.44e-20
LUAD	rs8133958	A	G	A	G	-0.010079	-0.015808	0.226	0.223462	0.42141	21	16844896	0.019662	21	16844896	0.00172401	5.03e-09
LUAD	rs8180534	G	T	G	T	0.00798842	0.022903	0.468	0.468134	0.162712	6	109129545	0.016406	6	109129545	0.00139684	1.07e-08
LUAD	rs837500	C	T	C	T	-0.0274427	0.005171	0.367	0.357611	0.771145	12	125077567	0.017778	12	125077567	0.00149384	2.26e-75
LUAD	rs840873	C	T	C	T	-0.0221199	0.01951	0.0409	0.040245	0.647688	2	129067080	0.042693	2	129067080	0.00352156	3.36e-10
LUAD	rs843371	A	G	A	G	-0.0109782	-0.04053	0.231	0.226683	0.0392646	3	183994536	0.019661	3	183994536	0.00164199	2.29e-11
LUAD	rs851058	A	G	A	G	0.0173822	0.009262	0.429	0.428114	0.586401	17	41837719	0.017024	17	41837719	0.00142685	3.87e-34
LUAD	rs871845	G	A	G	A	-0.011096	-0.012627	0.403	0.407254	0.467163	11	122612360	0.017366	11	122612360	0.00145216	2.15e-14
LUAD	rs876037	A	T	A	T	0.0153142	-0.031073	0.313	0.307931	0.071531	7	50308692	0.017243	7	50308692	0.00148007	4.32e-25
LUAD	rs881844	C	G	C	G	-0.0303148	-0.019226	0.337	0.329611	0.26033	17	37810218	0.017081	17	37810218	0.00147404	5.56e-94
LUAD	rs895650	T	C	T	C	0.00948438	-0.011745	0.304	0.298504	0.504355	11	119806917	0.017592	11	119806917	0.00150148	2.67e-10
LUAD	rs8957	G	T	G	T	0.0109231	0.005244	0.282	0.295637	0.773741	20	62373707	0.018241	20	62373707	0.00154217	1.41e-12
LUAD	rs896263	G	C	G	C	0.0126468	0.011594	0.241	0.240087	0.541072	16	85927519	0.01897	16	85927519	0.00166655	3.23e-14
LUAD	rs900053	G	A	G	A	-0.0125087	-0.002324	0.124	0.119808	0.924184	8	74690315	0.024418	8	74690315	0.00209003	2.16e-09
LUAD	rs921919	G	A	G	A	0.0395905	0.010053	0.342	0.344153	0.57346	12	125265201	0.017857	12	125265201	0.00150861	8.58e-152
LUAD	rs9223	T	C	T	C	-0.00936466	0.012756	0.305	0.309554	0.459198	2	101609827	0.017234	2	101609827	0.00150337	4.69e-10
LUAD	rs9242	C	T	C	T	-0.00878836	0.024946	0.482	0.461086	0.129095	1	206637395	0.016437	1	206637395	0.001412	4.84e-10
LUAD	rs9274193	T	C	T	C	0.0133551	0.017592	0.35	0.34822	0.369871	6	32630684	0.019618	6	32630684	0.00197524	1.37e-11
LUAD	rs929166	G	T	G	T	0.0117786	0.026299	0.284	0.311719	0.144153	1	110255174	0.018007	1	110255174	0.00155671	3.84e-14
LUAD	rs9293683	C	T	C	T	-0.0108197	-0.004839	0.339	0.346876	0.7762	5	75700310	0.017022	5	75700310	0.00149072	3.93e-13
LUAD	rs9296406	T	C	T	C	-0.0166988	0.023241	0.461	0.4449	0.150466	6	42940810	0.016163	6	42940810	0.00137793	8.4e-34
LUAD	rs930457	C	T	C	T	-0.00985597	-0.004019	0.353	0.348576	0.812239	4	143785362	0.016918	4	143785362	0.00146606	1.78e-11
LUAD	rs9342045	C	T	C	T	-0.00942221	-0.001423	0.452	0.439767	0.930273	6	86425148	0.016265	6	86425148	0.00140629	2.08e-11
LUAD	rs9347737	G	A	G	A	-0.0115335	-0.034595	0.423	0.39574	0.0401961	6	163740322	0.016861	6	163740322	0.00144193	1.26e-15
LUAD	rs9355287	C	T	C	T	-0.0373843	-0.028023	0.0422	0.042985	0.494865	6	160847869	0.041053	6	160847869	0.00350454	1.45e-26
LUAD	rs9375417	T	C	T	C	0.00784499	0.02384	0.489	0.482855	0.142622	6	126248374	0.016261	6	126248374	0.00137824	1.26e-08
LUAD	rs9379829	T	C	T	C	0.0113465	-0.043726	0.229	0.245032	0.0230474	6	26172219	0.01924	6	26172219	0.00164779	5.74e-12
LUAD	rs9388766	T	C	T	C	0.00955172	-0.003446	0.294	0.290257	0.845432	6	130354855	0.017678	6	130354855	0.00150535	2.22e-10
[truncated: 2,047 more rows]

## Sheet: Sheet8
Table S9. Genetic instrumental vairables used for LDL in Europeans.
outcome	SNP	effect_allele.exposure	other_allele.exposure	effect_allele.outcome	other_allele.outcome	beta.exposure	beta.outcome	eaf.exposure	eaf.outcome	pval.outcome	chr.outcome	pos.outcome	se.outcome	chr.exposure	pos.exposure	se.exposure	pval.exposure
Lung cancer	rs10025454	A	T	A	T	-0.00922286	0.013582	0.33	0.311881	0.279185	4	39486969	0.012551	4	39486969	0.0014832	5.03e-10
Lung cancer	rs10095103	T	C	T	C	0.0201168	0.021154	0.425	0.414708	0.0762469	8	9226095	0.011932	8	9226095	0.00152385	8.62e-40
Lung cancer	rs1010810	A	G	A	G	-0.0131259	-0.014456	0.116	0.122418	0.424232	18	19677934	0.018091	18	19677934	0.00217345	1.55e-09
Lung cancer	rs10108205	T	C	T	C	-0.0142723	0.024337	0.0929	0.10001	0.273232	8	11745945	0.022212	8	11745945	0.00258061	3.19e-08
Lung cancer	rs1011390	T	C	T	C	-0.00874828	0.011237	0.387	0.389315	0.35681	7	26420092	0.012194	7	26420092	0.00144751	1.51e-09
Lung cancer	rs1014283	A	C	A	C	-0.0136301	0.015502	0.183	0.188043	0.303371	7	87076587	0.015062	7	87076587	0.00179818	3.46e-14
Lung cancer	rs10159261	T	G	T	G	0.00868428	0.018419	0.313	0.307463	0.153163	1	15912987	0.012895	1	15912987	0.00149625	6.47e-09
Lung cancer	rs10184004	T	C	T	C	-0.0104874	-0.014454	0.413	0.425379	0.222785	2	165508389	0.011855	2	165508389	0.00140997	1.02e-13
Lung cancer	rs10184673	G	A	G	A	0.0220445	-0.004315	0.405	0.399535	0.718045	2	169827796	0.011949	2	169827796	0.00142603	6.6e-54
Lung cancer	rs10185855	G	A	G	A	-0.0129858	-0.026964	0.361	0.348778	0.0259587	2	101642260	0.012109	2	101642260	0.0014352	1.46e-19
Lung cancer	rs10198258	C	T	C	T	-0.00883949	-0.002629	0.305	0.295494	0.836353	2	121202941	0.012726	2	121202941	0.00150948	4.74e-09
Lung cancer	rs10206764	C	T	C	T	0.010666	-0.010799	0.407	0.397678	0.376555	2	70549961	0.012212	2	70549961	0.00143142	9.24e-14
Lung cancer	rs10221914	T	C	T	C	0.0295996	-0.038979	0.0279	0.03	0.36987	2	44077453	0.043469	2	44077453	0.00448166	3.99e-11
Lung cancer	rs10248717	G	A	G	A	0.0125877	-0.000171	0.309	0.3072	0.989201	7	107056795	0.012649	7	107056795	0.00153365	2.26e-16
Lung cancer	rs10264718	C	A	C	A	-0.0120675	-0.018227	0.119	0.112013	0.314471	7	104638501	0.01812	7	104638501	0.00217248	2.78e-08
Lung cancer	rs10272002	G	A	G	A	-0.0223057	0.008924	0.21	0.204138	0.544997	7	1047615	0.014744	7	1047615	0.00171399	1.02e-38
Lung cancer	rs1031101	G	A	G	A	0.0120767	0.020758	0.142	0.142445	0.21203	10	54533360	0.016633	10	54533360	0.00197776	1.02e-09
Lung cancer	rs10406304	T	G	T	G	0.0124536	0.026722	0.28	0.285643	0.0427835	19	57010947	0.013191	19	57010947	0.0015745	2.58e-15
Lung cancer	rs10415392	T	C	T	C	0.0254578	-0.006024	0.102	0.112213	0.814168	19	45719790	0.025627	19	45719790	0.00234693	2.05e-27
Lung cancer	rs10419086	G	A	G	A	-0.0514735	0.009133	0.0451	0.042157	0.763664	19	45450852	0.030376	19	45450852	0.00341477	2.41e-51
Lung cancer	rs1042023	C	G	C	G	0.135922	0.057645	0.0116	0.014321	0.328473	2	21229446	0.058991	2	21229446	0.00675017	3.56e-90
Lung cancer	rs10420562	T	C	T	C	0.039244	-0.007385	0.083	0.085504	0.734698	19	45592238	0.021793	19	45592238	0.00254521	1.22e-53
Lung cancer	rs10438978	T	C	T	C	-0.0177685	-0.008911	0.18	0.177666	0.565945	18	47158186	0.015523	18	47158186	0.0018146	1.22e-22
Lung cancer	rs1044573	G	A	G	A	0.0102945	-0.024243	0.495	0.490014	0.038186	20	25206654	0.011696	20	25206654	0.00141172	3.05e-13
Lung cancer	rs1045873	C	A	C	A	0.00796236	0.004013	0.385	0.373263	0.74272	10	25137772	0.012224	10	25137772	0.00143734	3.03e-08
Lung cancer	rs10483285	A	C	A	C	0.0168788	0.036125	0.0594	0.065227	0.136714	14	24799358	0.024275	14	24799358	0.00295658	1.14e-08
Lung cancer	rs10495716	A	C	A	C	0.0148864	-0.004371	0.31	0.309926	0.735057	2	21919338	0.012916	2	21919338	0.00159272	9.06e-21
Lung cancer	rs10757273	A	C	A	C	-0.0140171	-0.045641	0.443	0.437974	0.000145372	9	22090301	0.012015	9	22090301	0.00154632	1.25e-19
Lung cancer	rs10761750	A	G	A	G	0.0141123	-0.019488	0.483	0.496123	0.0942309	10	65128619	0.011645	10	65128619	0.00139415	4.39e-24
Lung cancer	rs10778215	A	T	A	T	0.00831539	-0.005383	0.48	0.474292	0.647705	12	103537266	0.01178	12	103537266	0.00141482	4.17e-09
Lung cancer	rs10790519	C	T	C	T	0.015594	-0.001502	0.385	0.390727	0.901172	11	122535408	0.012096	11	122535408	0.00142746	8.82e-28
Lung cancer	rs10832956	T	C	T	C	-0.0208132	-0.019635	0.272	0.28405	0.137028	11	18645668	0.013205	11	18645668	0.00155842	1.1e-40
Lung cancer	rs10843390	T	C	T	C	-0.0097591	0.014881	0.28	0.28586	0.250332	12	29496991	0.012945	12	29496991	0.00154733	2.84e-10
Lung cancer	rs10852932	T	G	T	G	-0.00880558	-0.00627	0.358	0.363271	0.607633	17	2143460	0.012212	17	2143460	0.00144556	1.12e-09
Lung cancer	rs10856772	A	T	A	T	-0.00970695	-0.020524	0.204	0.209765	0.16605	2	17985842	0.014818	2	17985842	0.00174147	2.49e-08
Lung cancer	rs10858093	T	C	T	C	0.0443277	0.007809	0.0265	0.023745	0.880823	1	109949756	0.052089	1	109949756	0.00473215	7.44e-21
Lung cancer	rs10858248	G	A	G	A	-0.0106177	0.012914	0.496	0.499849	0.278564	9	139108324	0.011919	9	139108324	0.00141723	6.79e-14
Lung cancer	rs10903129	A	G	A	G	-0.0258481	0.00602	0.452	0.463779	0.607124	1	25768937	0.011708	1	25768937	0.00138909	2.77e-77
Lung cancer	rs10910521	T	C	T	C	0.0164355	-0.024847	0.415	0.40995	0.0433052	1	235011460	0.012296	1	235011460	0.00144601	6.17e-30
Lung cancer	rs10942746	G	C	G	C	0.0131127	-0.005497	0.465	0.467893	0.643902	5	75216334	0.011893	5	75216334	0.00141995	2.59e-20
Lung cancer	rs1095974	G	C	G	C	-0.0144033	-0.013504	0.0956	0.096044	0.520281	12	100698846	0.021005	12	100698846	0.00240205	2.02e-09
Lung cancer	rs11000443	A	C	A	C	-0.0214412	-0.031727	0.0434	0.042133	0.289009	10	74665640	0.029923	10	74665640	0.00339256	2.61e-10
Lung cancer	rs11022130	G	A	G	A	0.0102331	-0.003761	0.251	0.263069	0.793702	11	12071547	0.014383	11	12071547	0.00165355	6.07e-10
Lung cancer	rs11023881	A	T	A	T	-0.0085617	0.025089	0.395	0.409789	0.0362242	11	16246700	0.011979	11	16246700	0.00141813	1.57e-09
Lung cancer	rs11038635	A	G	A	G	-0.0278492	0.004535	0.0623	0.069826	0.85226	11	5689741	0.024353	11	5689741	0.00288026	4.08e-22
Lung cancer	rs11048645	T	A	T	A	0.0081714	-0.000471	0.491	0.48937	0.967876	12	26829961	0.011694	12	26829961	0.00139422	4.6e-09
Lung cancer	rs11057840	C	A	C	A	0.0218994	0.00649	0.138	0.14417	0.707002	12	125316055	0.017266	12	125316055	0.00201288	1.44e-27
Lung cancer	rs11064861	T	A	T	A	-0.0080253	-0.025219	0.448	0.444689	0.0319394	12	120071660	0.011756	12	120071660	0.00140316	1.07e-08
Lung cancer	rs1107894	A	G	A	G	-0.00869001	-0.005524	0.346	0.344556	0.662518	6	35754549	0.012658	6	35754549	0.001482	4.53e-09
Lung cancer	rs11079848	C	T	C	T	-0.00893784	-0.005418	0.442	0.435979	0.645193	17	47043597	0.011766	17	47043597	0.00140562	2.04e-10
Lung cancer	rs11088186	C	T	C	T	0.0132969	0.005368	0.105	0.101501	0.796755	21	33096867	0.020842	21	33096867	0.00230806	8.36e-09
Lung cancer	rs11102000	C	G	C	G	-0.0184415	0.01753	0.353	0.350646	0.159448	1	110298166	0.01246	1	110298166	0.00147179	5.12e-36
Lung cancer	rs11114055	C	T	C	T	0.0132504	-0.013751	0.311	0.318065	0.271872	12	109169137	0.012515	12	109169137	0.00151122	1.82e-18
Lung cancer	rs111232683	C	G	C	G	0.0135204	0.010688	0.343	0.339307	0.390543	1	107566149	0.012448	1	107566149	0.00161401	5.43e-17
Lung cancer	rs111273322	A	G	A	G	0.0194025	0.015938	0.113	0.118198	0.402731	19	45814281	0.019047	19	45814281	0.0022353	3.96e-18
Lung cancer	rs111278137	A	G	A	G	-0.109218	-0.089345	0.0192	0.01625	0.0890233	19	45215081	0.052538	19	45215081	0.00524629	2.96e-96
Lung cancer	rs11153143	T	C	T	C	-0.0144056	0.04217	0.126	0.125055	0.0184289	6	109300661	0.017892	6	109300661	0.00212572	1.23e-11
Lung cancer	rs11167778	T	C	T	C	0.0218031	-0.029402	0.107	0.108964	0.126976	5	141888881	0.019266	5	141888881	0.00225008	3.33e-22
Lung cancer	rs111704071	A	G	A	G	-0.0616152	-0.139466	0.0227	0.018824	0.0169708	19	45806797	0.058419	19	45806797	0.00494184	1.11e-35
Lung cancer	rs11172134	A	T	A	T	-0.0147456	0.030861	0.208	0.215193	0.03879	12	57645789	0.014935	12	57645789	0.00172701	1.36e-17
Lung cancer	rs11175540	A	T	A	T	0.0260974	0.008226	0.0661	0.063568	0.731161	12	40586295	0.023942	12	40586295	0.00284853	5.11e-20
Lung cancer	rs11187298	T	C	T	C	0.0106849	0.002929	0.382	0.379383	0.807505	10	94914771	0.012021	10	94914771	0.00144155	1.24e-13
Lung cancer	rs111938177	T	C	T	C	-0.043375	0.104699	0.0124	0.014771	0.0668379	2	20882823	0.057126	2	20882823	0.00653668	3.23e-11
Lung cancer	rs112140218	A	G	A	G	-0.0710994	-0.024239	0.0206	0.019109	0.605118	2	21084965	0.046878	2	21084965	0.00512543	9.38e-44
Lung cancer	rs1121985	A	C	A	C	-0.0107366	0.003879	0.37	0.361953	0.746896	16	79363079	0.012019	16	79363079	0.00145963	1.9e-13
Lung cancer	rs11226108	C	G	C	G	-0.0142732	-0.002757	0.191	0.190383	0.852893	11	103870755	0.014868	11	103870755	0.00180053	2.24e-15
Lung cancer	rs11230285	G	A	G	A	-0.00905748	-0.00726	0.306	0.315757	0.5629	11	60123817	0.012549	11	60123817	0.00152552	2.9e-09
Lung cancer	rs1123571	A	G	A	G	-0.0109643	0.014977	0.469	0.46846	0.226537	1	2326009	0.012385	1	2326009	0.00142323	1.32e-14
Lung cancer	rs11237488	T	C	T	C	-0.0134092	0.005469	0.128	0.140076	0.74804	11	78128775	0.017026	11	78128775	0.00212054	2.56e-10
Lung cancer	rs11246279	A	C	A	C	0.00825508	-0.021887	0.477	0.484192	0.0676023	11	707297	0.011975	11	707297	0.00142593	7.07e-09
Lung cancer	rs112575086	T	C	T	C	-0.0139398	0.009355	0.12	0.122967	0.601272	4	54429890	0.017901	4	54429890	0.0021344	6.53e-11
Lung cancer	rs112585543	T	C	T	C	0.0483326	-0.014138	0.0132	0.013603	0.779286	5	74630929	0.050449	5	74630929	0.00609863	2.28e-15
Lung cancer	rs112682351	C	A	C	A	0.0395466	-0.073601	0.0156	0.01367	0.232727	9	136005873	0.061675	9	136005873	0.00582127	1.09e-11
Lung cancer	rs112771035	G	C	G	C	0.0626229	-0.033861	0.069	0.083312	0.131692	11	126225876	0.022462	11	126225876	0.00271343	7.55e-118
Lung cancer	rs112811239	C	T	C	T	-0.0113251	0.013146	0.216	0.209911	0.3623	5	156689921	0.01443	5	156689921	0.00169801	2.56e-11
Lung cancer	rs112847776	G	C	G	C	0.0290577	-0.011784	0.0869	0.083004	0.582676	1	109882568	0.021445	1	109882568	0.00251082	5.65e-31
Lung cancer	rs112925553	C	T	C	T	-0.0265329	0.024751	0.0339	0.033868	0.50582	2	43875476	0.037199	2	43875476	0.00409461	9.17e-11
Lung cancer	rs113482541	G	A	G	A	0.0138809	-0.009547	0.0981	0.104292	0.602102	6	27165360	0.018311	6	27165360	0.00231124	1.9e-09
Lung cancer	rs1135908	T	G	T	G	0.0130657	-0.003455	0.146	0.151216	0.841026	19	808742	0.017226	19	808742	0.00200727	7.56e-11
Lung cancer	rs113651836	A	C	A	C	0.0104891	0.039374	0.284	0.288151	0.00409333	13	110959464	0.013715	13	110959464	0.0016241	1.06e-10
Lung cancer	rs113760175	A	G	A	G	-0.0200291	-0.046431	0.0652	0.062515	0.0868509	6	22343592	0.027117	6	22343592	0.00284608	1.96e-12
Lung cancer	rs113847133	A	G	A	G	-0.0350937	-0.040369	0.0472	0.049211	0.152953	8	59542732	0.028246	8	59542732	0.00330618	2.55e-26
Lung cancer	rs113990109	A	G	A	G	0.0262795	0.066762	0.0252	0.036822	0.0766944	19	46017454	0.037715	19	46017454	0.00462698	1.35e-08
Lung cancer	rs114491880	T	A	T	A	0.0334713	0.02049	0.0178	0.017704	0.64722	14	51373247	0.044774	14	51373247	0.00533103	3.42e-10
Lung cancer	rs114742337	A	G	A	G	0.0202156	0.03625	0.0417	0.040083	0.294067	1	63383903	0.034549	1	63383903	0.00358526	1.72e-08
Lung cancer	rs114812293	C	T	C	T	-0.033743	-0.006573	0.0181	0.020091	0.877137	2	21966149	0.042519	2	21966149	0.00523468	1.15e-10
Lung cancer	rs1151624	A	G	A	G	0.0133161	-0.024399	0.243	0.255443	0.0800449	20	62369895	0.013939	20	62369895	0.00163365	3.61e-16
Lung cancer	rs115383270	A	G	A	G	0.0193347	0.038276	0.0734	0.075832	0.154165	1	161531340	0.026861	1	161531340	0.00274973	2.04e-12
Lung cancer	rs115394954	C	T	C	T	-0.0471471	0.07016	0.0219	0.020112	0.147721	1	56474336	0.048465	1	56474336	0.00480107	9.22e-23
Lung cancer	rs115692156	G	A	G	A	-0.0749001	0.102959	0.01	0.010756	0.135246	2	21077208	0.068927	2	21077208	0.00737057	2.93e-24
Lung cancer	rs11590371	C	T	C	T	0.00972535	0.022692	0.207	0.217768	0.109803	1	55306739	0.01419	1	55306739	0.0017192	1.54e-08
Lung cancer	rs116001967	A	G	A	G	-0.0368941	-0.101896	0.013	0.011267	0.131543	2	228451050	0.067568	2	228451050	0.00644746	1.05e-08
Lung cancer	rs11601507	A	C	A	C	0.0404129	-0.003421	0.07	0.064076	0.888844	11	5701074	0.024475	11	5701074	0.00317615	4.36e-37
Lung cancer	rs11605884	C	T	C	T	-0.0455774	-0.015178	0.0237	0.028584	0.689549	11	61630133	0.037996	11	61630133	0.00451856	6.33e-24
Lung cancer	rs11621792	T	C	T	C	0.0219774	0.009875	0.449	0.451923	0.417469	14	24871926	0.012179	14	24871926	0.00142294	8.14e-54
Lung cancer	rs116293108	A	G	A	G	0.0430367	-0.001982	0.0263	0.021594	0.966857	1	55735395	0.047692	1	55735395	0.00464914	2.1e-20
Lung cancer	rs11636087	C	T	C	T	0.0144221	-0.025982	0.298	0.296516	0.0479049	15	63788267	0.013134	15	63788267	0.00154909	1.28e-20
Lung cancer	rs116363925	T	G	T	G	0.0303328	-0.016515	0.0565	0.049154	0.619746	1	109926599	0.033282	1	109926599	0.00318075	1.48e-21
Lung cancer	rs116399700	T	C	T	C	0.0271786	0.012998	0.0197	0.021051	0.742817	6	26016727	0.039613	6	26016727	0.00495042	4.02e-08
Lung cancer	rs11641811	C	A	C	A	-0.0178787	-0.022497	0.477	0.472673	0.0571254	16	71635836	0.011826	16	71635836	0.00140266	3.27e-37
Lung cancer	rs11648003	G	A	G	A	0.0515795	0.014888	0.225	0.224631	0.286166	16	72052348	0.013959	16	72052348	0.00166854	1e-200
Lung cancer	rs116487096	A	T	A	T	-0.0287525	-0.02966	0.039	0.040344	0.374595	2	44067220	0.033404	2	44067220	0.00369307	6.94e-15
Lung cancer	rs116514040	G	C	G	C	0.0278043	-0.018884	0.021	0.017588	0.694869	1	109506029	0.048141	1	109506029	0.00492303	1.63e-08
Lung cancer	rs11652272	G	C	G	C	-0.0136304	-0.00732	0.192	0.195193	0.618208	17	27167973	0.014686	17	27167973	0.00176382	1.09e-14
Lung cancer	rs11657987	T	G	T	G	0.0177879	0.014755	0.498	0.494669	0.212159	17	76387363	0.011826	17	76387363	0.00140537	1.02e-36
Lung cancer	rs11668883	G	A	G	A	0.0132765	-0.008889	0.189	0.189088	0.5514	19	17527370	0.014923	19	17527370	0.00181626	2.68e-13
Lung cancer	rs116734477	T	C	T	C	-0.0511426	-0.032809	0.0377	0.035953	0.306779	5	52095024	0.032103	5	52095024	0.00366166	2.48e-44
Lung cancer	rs1169288	C	A	C	A	0.0358725	0.006552	0.322	0.32851	0.60549	12	121416650	0.012685	12	121416650	0.0014912	7.2e-128
Lung cancer	rs116992380	C	T	C	T	-0.037105	-0.026719	0.0232	0.022642	0.547434	16	72024339	0.044413	16	72024339	0.00478913	9.35e-15
Lung cancer	rs11700304	C	T	C	T	0.00922247	-0.010578	0.38	0.389142	0.382997	20	42574362	0.012125	20	42574362	0.00145156	2.1e-10
Lung cancer	rs117147052	C	T	C	T	0.0197158	0.009066	0.0528	0.07031	0.730918	22	32411817	0.026363	22	32411817	0.00323342	1.08e-09
Lung cancer	rs11736427	T	A	T	A	-0.00798323	-0.009628	0.361	0.347489	0.426498	4	48039902	0.012107	4	48039902	0.00143929	2.91e-08
Lung cancer	rs11742626	A	G	A	G	-0.0233544	-0.033975	0.0366	0.036717	0.410325	5	75318183	0.041266	5	75318183	0.00382482	1.02e-09
Lung cancer	rs11759627	T	C	T	C	0.00971594	0.009257	0.32	0.326418	0.459188	6	39238772	0.012506	6	39238772	0.00148791	6.58e-11
Lung cancer	rs11761517	T	C	T	C	-0.00818549	0.002919	0.461	0.443334	0.813981	7	158532706	0.012406	7	158532706	0.00143473	1.16e-08
Lung cancer	rs117753658	G	A	G	A	-0.0572019	0.010264	0.0186	0.023834	0.834635	16	71571282	0.049168	16	71571282	0.00550396	2.67e-25
Lung cancer	rs117777720	T	C	T	C	-0.0147267	-0.003855	0.241	0.237472	0.779225	11	66196384	0.013751	11	66196384	0.001625	1.27e-19
Lung cancer	rs117798326	C	T	C	T	0.0691484	-0.08434	0.0111	0.01078	0.203182	19	11087383	0.066277	19	11087383	0.0068642	7.22e-24
Lung cancer	rs117834294	T	C	T	C	-0.149531	0.066764	0.0164	0.014482	0.244225	19	10739265	0.057333	19	10739265	0.00570255	1.5e-151
Lung cancer	rs11789603	T	C	T	C	0.0235557	-0.021356	0.101	0.097108	0.27136	9	107647019	0.019416	9	107647019	0.00232397	3.83e-24
Lung cancer	rs118039278	A	G	A	G	0.113646	-0.054812	0.0691	0.057929	0.0434275	6	160985526	0.02714	6	160985526	0.00277251	1e-200
Lung cancer	rs118053827	T	C	T	C	-0.0384563	0.046094	0.0228	0.025741	0.275346	6	160580496	0.042256	6	160580496	0.00483742	1.87e-15
Lung cancer	rs118054030	A	C	A	C	0.033001	0.051355	0.0457	0.046856	0.142155	19	45649371	0.034987	19	45649371	0.00337661	1.46e-22
Lung cancer	rs118097433	T	C	T	C	-0.0155064	0.003532	0.0715	0.081263	0.87517	12	57131422	0.022484	12	57131422	0.00273392	1.41e-08
Lung cancer	rs118127759	T	C	T	C	-0.0415551	0.036041	0.0139	0.013027	0.524576	6	161127106	0.056641	6	161127106	0.00604371	6.17e-12
Lung cancer	rs11837065	T	C	T	C	-0.0111241	0.01379	0.366	0.357459	0.263421	12	100859983	0.012331	12	100859983	0.00147305	4.29e-14
Lung cancer	rs11846704	T	C	T	C	-0.0137613	0.002493	0.267	0.267986	0.850615	14	35186694	0.013237	14	35186694	0.00156628	1.55e-18
Lung cancer	rs11887443	T	G	T	G	-0.0124671	0.026177	0.263	0.169431	0.104102	2	85879041	0.016106	2	85879041	0.00175824	1.33e-12
Lung cancer	rs11911615	G	T	G	T	-0.00812262	-0.001188	0.324	0.314667	0.923387	21	37553132	0.012355	21	37553132	0.00148967	4.96e-08
Lung cancer	rs1196760	G	C	G	C	0.0202432	-0.01445	0.0922	0.087199	0.515511	12	105606068	0.022221	12	105606068	0.00245351	1.57e-16
Lung cancer	rs12016920	C	T	C	T	-0.0171653	-0.007807	0.193	0.198099	0.610861	13	114639025	0.015342	13	114639025	0.00180179	1.62e-21
Lung cancer	rs12022410	A	G	A	G	-0.00774701	0.003766	0.45	0.439554	0.748727	1	66153933	0.011756	1	66153933	0.00141111	4.02e-08
Lung cancer	rs12041363	C	T	C	T	0.0108084	0.021131	0.245	0.249783	0.115343	1	158475894	0.01342	1	158475894	0.00160799	1.8e-11
Lung cancer	rs12106385	A	T	A	T	-0.0364153	0.007541	0.0185	0.017664	0.866235	21	16586682	0.04477	21	16586682	0.00551245	3.95e-11
Lung cancer	rs12117480	A	C	A	C	-0.0248106	0.05267	0.0371	0.036067	0.10383	1	224451838	0.032381	1	224451838	0.00373416	3.05e-11
Lung cancer	rs12208357	T	C	T	C	0.0644647	0.01024	0.0696	0.065757	0.650639	6	160543148	0.022612	6	160543148	0.00269768	3.34e-126
Lung cancer	rs12214416	A	T	A	T	-0.0269762	-0.067506	0.0477	0.042876	0.0249958	6	160910517	0.030117	6	160910517	0.00336552	1.1e-15
Lung cancer	rs12271333	C	A	C	A	0.0164797	0.000301	0.134	0.131993	0.986309	11	5690691	0.017545	11	5690691	0.00203348	5.31e-16
Lung cancer	rs12284180	C	A	C	A	-0.0147017	0.018136	0.246	0.243323	0.207879	11	126265501	0.0144	11	126265501	0.00164436	3.87e-19
Lung cancer	rs12295353	C	T	C	T	-0.00784086	-0.02253	0.48	0.490298	0.0539223	11	95470147	0.011689	11	95470147	0.00139424	1.87e-08
Lung cancer	rs12306780	T	A	T	A	0.0115655	-0.018726	0.342	0.335682	0.130156	12	89921860	0.012373	12	89921860	0.00146541	2.97e-15
Lung cancer	rs12325274	T	C	T	C	-0.0171285	-0.023924	0.202	0.199757	0.101354	16	72215092	0.014603	16	72215092	0.00174066	7.55e-23
Lung cancer	rs12354765	A	T	A	T	-0.0106306	0.014494	0.248	0.23774	0.296794	10	43918823	0.013892	10	43918823	0.00175342	1.34e-09
Lung cancer	rs12445804	A	G	A	G	0.0325513	0.059472	0.0763	0.078864	0.00881731	16	11706100	0.022708	16	11706100	0.00267884	5.65e-34
Lung cancer	rs12461923	T	C	T	C	0.0118075	-0.005981	0.17	0.200274	0.726961	19	47601215	0.017129	19	47601215	0.00194701	1.32e-09
Lung cancer	rs12480826	A	C	A	C	0.0111828	0.021648	0.154	0.150134	0.195968	20	17599556	0.016741	20	17599556	0.00192052	5.79e-09
Lung cancer	rs12500824	A	G	A	G	0.00925355	-0.002575	0.346	0.341734	0.833606	4	77416627	0.012259	4	77416627	0.00145454	1.99e-10
Lung cancer	rs1250259	T	A	T	A	-0.0176512	-0.004025	0.264	0.278649	0.767536	2	216300482	0.013616	2	216300482	0.00159409	1.7e-28
Lung cancer	rs12533280	T	C	T	C	0.0180348	0.035754	0.195	0.20306	0.0136285	7	36171953	0.014494	7	36171953	0.00175998	1.22e-24
Lung cancer	rs12541273	T	A	T	A	0.0127586	0.056164	0.101	0.101999	0.00392046	8	59300285	0.019471	8	59300285	0.00229647	2.76e-08
Lung cancer	rs12551960	T	C	T	C	0.0349877	0.0061	0.0786	0.086952	0.768374	9	19267440	0.020713	9	19267440	0.00264871	7.75e-40
Lung cancer	rs1260326	T	C	T	C	0.0306622	-0.002503	0.39	0.393991	0.834917	2	27730940	0.012009	2	27730940	0.00141948	1.76e-103
Lung cancer	rs12614487	T	C	T	C	-0.026633	-0.012041	0.074	0.075786	0.591189	2	158434569	0.022419	2	158434569	0.0026376	5.67e-24
Lung cancer	rs12657266	C	T	C	T	-0.0353193	0.014546	0.365	0.367803	0.23	5	156396003	0.012118	5	156396003	0.00143731	2.44e-133
Lung cancer	rs12661277	C	T	C	T	-0.00955407	0.012795	0.254	0.25892	0.342128	6	16152199	0.013469	6	16152199	0.00159815	2.26e-09
Lung cancer	rs12662589	C	G	C	G	0.015299	0.016585	0.259	0.254087	0.215371	6	53509035	0.013386	6	53509035	0.00158398	4.52e-22
Lung cancer	rs12693968	A	G	A	G	0.0212882	0.029193	0.258	0.258455	0.0289611	2	203302627	0.013367	2	203302627	0.00159951	2.05e-40
Lung cancer	rs12713758	T	C	T	C	0.00997409	-0.008228	0.185	0.194885	0.584054	2	26244344	0.015029	2	26244344	0.00178768	2.41e-08
Lung cancer	rs12721056	T	G	T	G	0.0601878	0.027644	0.342	0.353327	0.0353593	19	45421744	0.013137	19	45421744	0.00153708	1e-200
Lung cancer	rs12732125	T	C	T	C	-0.173907	-0.084635	0.0188	0.01756	0.171499	1	55470153	0.061894	1	55470153	0.00524615	1e-200
Lung cancer	rs1275923	C	T	C	T	-0.00980839	-0.015757	0.4	0.398946	0.21654	2	26932796	0.012751	2	26932796	0.0014348	8.14e-12
Lung cancer	rs12785292	A	G	A	G	0.0126836	-0.007702	0.187	0.183287	0.623251	11	65781459	0.015678	11	65781459	0.00180908	2.36e-12
Lung cancer	rs12811045	G	A	G	A	0.0101332	-0.011663	0.211	0.216134	0.435127	12	115527503	0.014944	12	115527503	0.00174496	6.36e-09
Lung cancer	rs12897637	C	T	C	T	0.015518	-0.017883	0.16	0.155596	0.265377	14	64239351	0.016056	14	64239351	0.00190214	3.4e-16
Lung cancer	rs12917376	C	T	C	T	-0.0125937	0.019526	0.423	0.444288	0.0996167	15	75116167	0.011857	15	75116167	0.00142309	8.79e-19
Lung cancer	rs1292061	A	G	A	G	-0.00994871	0.01912	0.451	0.461297	0.103704	17	57911230	0.01175	17	57911230	0.0013993	1.16e-12
Lung cancer	rs12944954	G	A	G	A	0.0275996	0.057784	0.0219	0.021004	0.150058	17	7485131	0.040147	17	7485131	0.00472073	5.02e-09
Lung cancer	rs12950377	C	T	C	T	0.0127952	-0.019533	0.151	0.143647	0.287078	17	81011652	0.018348	17	81011652	0.00195346	5.75e-11
Lung cancer	rs12968116	T	C	T	C	0.0142034	0.03036	0.126	0.127776	0.0943813	18	55322502	0.01815	18	55322502	0.00209432	1.19e-11
Lung cancer	rs12977138	T	C	T	C	0.0241158	0.025592	0.17	0.175474	0.115445	19	10673340	0.016257	19	10673340	0.00188276	1.46e-37
Lung cancer	rs13025049	T	C	T	C	0.0206296	-0.015997	0.0424	0.043945	0.606842	2	27365680	0.031087	2	27365680	0.0035373	5.48e-09
Lung cancer	rs13076933	G	T	G	T	-0.0245071	-0.000417	0.257	0.254591	0.97536	3	12327431	0.013515	3	12327431	0.00159894	5.04e-53
Lung cancer	rs13107325	T	C	T	C	-0.0251333	0.057251	0.0643	0.059919	0.0119074	4	103188709	0.022765	4	103188709	0.00278802	1.97e-19
Lung cancer	rs13108218	A	G	A	G	0.0182714	0.015733	0.385	0.391925	0.20731	4	3443931	0.012476	4	3443931	0.00146485	1.05e-35
Lung cancer	rs13173241	A	G	A	G	0.0156087	0.01697	0.195	0.188775	0.252622	5	55861359	0.014834	5	55861359	0.00173918	2.84e-19
Lung cancer	rs13179861	A	G	A	G	-0.0122792	0.023442	0.178	0.177867	0.126771	5	139527721	0.015352	5	139527721	0.00182108	1.55e-11
Lung cancer	rs1324693	G	A	G	A	0.00911635	-0.011935	0.383	0.378452	0.319848	10	101890617	0.011998	10	101890617	0.00143292	1.99e-10
Lung cancer	rs132646	T	C	T	C	0.0133892	-0.002584	0.166	0.163941	0.870577	22	36550067	0.01586	22	36550067	0.00186524	7.06e-13
Lung cancer	rs13268	G	A	G	A	-0.0379802	0.042088	0.0242	0.028907	0.295038	22	45996298	0.040194	22	45996298	0.00452552	4.76e-17
Lung cancer	rs13289095	T	G	T	G	-0.0288711	-0.021489	0.137	0.143805	0.273053	9	131466489	0.019606	9	131466489	0.002062	1.53e-44
Lung cancer	rs1329126	C	A	C	A	0.0226959	-0.009912	0.134	0.132222	0.558704	1	234740549	0.01695	1	234740549	0.00204154	1.04e-28
Lung cancer	rs13301660	T	C	T	C	-0.0156411	0.016141	0.27	0.258729	0.224866	9	139340802	0.013299	9	139340802	0.00156988	2.21e-23
Lung cancer	rs13337963	T	C	T	C	0.00980026	-0.016277	0.344	0.370012	0.280365	16	85556822	0.015078	16	85556822	0.00164825	2.75e-09
Lung cancer	rs13379043	C	T	C	T	-0.0165377	0.015204	0.271	0.27083	0.269125	14	74250126	0.013759	14	74250126	0.00156818	5.31e-26
Lung cancer	rs135552	C	T	C	T	0.00851301	-0.015447	0.281	0.290237	0.241235	22	46552815	0.013181	22	46552815	0.00155334	4.24e-08
Lung cancer	rs13621	C	T	C	T	0.010972	0.006701	0.462	0.471891	0.567412	3	52558133	0.011719	3	52558133	0.00139783	4.18e-15
Lung cancer	rs1375131	C	T	C	T	0.0195868	-0.010925	0.313	0.346624	0.436858	2	135954797	0.014051	2	135954797	0.00172675	8.02e-30
Lung cancer	rs137872213	G	C	G	C	0.041304	0.021795	0.0219	0.017047	0.718892	1	109916336	0.060553	1	109916336	0.00516451	1.27e-15
Lung cancer	rs137886411	A	G	A	G	0.052263	0.077599	0.01	0.011411	0.254997	1	55525722	0.068172	1	55525722	0.00746464	2.53e-12
Lung cancer	rs138204164	G	C	G	C	-0.0145038	-0.030448	0.132	0.133457	0.0806607	4	120123417	0.01743	4	120123417	0.00206177	2e-12
Lung cancer	rs138352	T	G	T	G	0.0137988	0.005193	0.346	0.350364	0.671486	22	41268925	0.012244	22	41268925	0.00147717	9.51e-21
Lung cancer	rs138361368	A	C	A	C	-0.0942756	-0.043422	0.0184	0.016101	0.384954	1	109825558	0.049979	1	109825558	0.00518715	8.17e-74
Lung cancer	rs138607350	G	T	G	T	0.150302	-0.072947	0.00856	0.011745	0.237515	19	45363820	0.061755	19	45363820	0.00778907	5.74e-83
Lung cancer	rs138692741	T	C	T	C	0.0760029	-0.003457	0.0352	0.041135	0.920917	19	45467132	0.034821	19	45467132	0.00401265	5.26e-80
Lung cancer	rs139311191	A	G	A	G	0.0408135	0.061805	0.0392	0.042902	0.0684288	19	10730393	0.033919	19	10730393	0.0037248	6.13e-28
Lung cancer	rs139953956	G	A	G	A	-0.0407628	-0.019494	0.0153	0.023024	0.740038	20	61391378	0.058753	20	61391378	0.0062901	9.14e-11
Lung cancer	rs139956529	T	C	T	C	0.0339617	0.013027	0.016	0.016105	0.808498	9	71049116	0.053748	9	71049116	0.00594502	1.11e-08
Lung cancer	rs140035152	G	T	G	T	0.0426895	-0.031827	0.0218	0.027955	0.428295	5	74591918	0.04018	5	74591918	0.00489303	2.67e-18
Lung cancer	rs141521383	C	G	C	G	0.0374433	0.10543	0.0225	0.015697	0.0598919	1	109819683	0.056033	1	109819683	0.00500837	7.65e-14
Lung cancer	rs141618758	C	T	C	T	0.0644658	-0.02284	0.021	0.018419	0.649676	19	11257499	0.050284	19	11257499	0.00503858	1.76e-37
Lung cancer	rs141645791	T	C	T	C	-0.10372	0.115563	0.0119	0.01202	0.0585334	2	21505060	0.06109	2	21505060	0.006754	3.19e-53
Lung cancer	rs141783576	C	G	C	G	0.0240255	-0.013841	0.069	0.051317	0.659139	6	127439897	0.031379	6	127439897	0.0030723	5.28e-15
Lung cancer	rs142538597	A	G	A	G	0.0393407	-0.015094	0.0116	0.013995	0.79565	5	156332782	0.058282	5	156332782	0.00697488	1.7e-08
Lung cancer	rs142587188	A	G	A	G	-0.0337351	0.035196	0.0158	0.020317	0.565865	5	75047158	0.0613	5	75047158	0.00599982	1.88e-08
Lung cancer	rs142787485	G	A	G	A	-0.0285729	-0.027705	0.036	0.036058	0.487589	2	26358156	0.039912	2	26358156	0.00397962	6.98e-13
Lung cancer	rs142972972	C	A	C	A	0.0367538	0.030518	0.0141	0.012737	0.534223	17	7480325	0.049098	17	7480325	0.0058558	3.46e-10
Lung cancer	rs1434282	C	T	C	T	-0.0109297	0.012791	0.277	0.277818	0.324174	1	199010721	0.012974	1	199010721	0.00157384	3.8e-12
Lung cancer	rs143503261	A	G	A	G	-0.0355006	0.001386	0.0236	0.014765	0.982174	16	71146100	0.062044	16	71146100	0.00488142	3.53e-13
Lung cancer	rs144545816	A	G	A	G	0.0643654	0.004814	0.279	0.271737	0.718463	2	21413077	0.013352	2	21413077	0.00166164	1e-200
Lung cancer	rs144750362	C	T	C	T	-0.0608648	-0.023034	0.00619	0.015413	0.747269	1	52265975	0.071479	1	52265975	0.0101153	1.78e-09
Lung cancer	rs144778381	G	C	G	C	0.0329224	0.097917	0.0263	0.022022	0.0504518	19	10299061	0.050057	19	10299061	0.00461466	9.73e-13
Lung cancer	rs145441283	G	A	G	A	-0.0545619	-0.095582	0.00984	0.01943	0.0594711	4	99751794	0.050715	4	99751794	0.00773301	1.72e-12
Lung cancer	rs145655010	C	G	C	G	-0.0395954	-0.00539	0.0138	0.014566	0.927332	2	20863543	0.059094	2	20863543	0.00630171	3.32e-10
Lung cancer	rs146273942	A	G	A	G	-0.0465665	-0.034064	0.0205	0.013048	0.552923	1	55453841	0.057406	1	55453841	0.00506458	3.77e-20
Lung cancer	rs146932505	G	T	G	T	0.0338553	-0.027932	0.018	0.031489	0.46566	17	29181327	0.038286	17	29181327	0.0057936	5.11e-09
Lung cancer	rs147259681	T	C	T	C	0.031188	-0.051464	0.0215	0.018566	0.240048	14	24772634	0.043804	14	24772634	0.00485566	1.34e-10
Lung cancer	rs147505098	A	G	A	G	-0.04039	0.032186	0.0213	0.019023	0.470332	16	71967886	0.044583	16	71967886	0.00491841	2.18e-16
Lung cancer	rs147654565	A	G	A	G	-0.02343	-0.012361	0.033	0.033354	0.700907	12	21029965	0.032183	12	21029965	0.00392707	2.43e-09
Lung cancer	rs147667955	T	C	T	C	-0.0933434	0.007133	0.00898	0.011141	0.898212	3	12450838	0.055759	3	12450838	0.00730847	2.35e-37
Lung cancer	rs147750986	A	C	A	C	-0.0734114	-0.02448	0.0323	0.028151	0.520294	19	10724675	0.038078	19	10724675	0.0040328	4.83e-74
Lung cancer	rs148348342	T	C	T	C	0.0299583	0.064945	0.0313	0.036057	0.0578794	8	9317009	0.034243	8	9317009	0.00412007	3.56e-13
Lung cancer	rs148724334	C	G	C	G	0.0427816	-0.002667	0.0171	0.021323	0.957942	19	11122019	0.050568	19	11122019	0.00584071	2.39e-13
Lung cancer	rs148742777	C	T	C	T	0.0622189	0.005842	0.0107	0.010364	0.927482	1	55647559	0.064189	1	55647559	0.00743221	5.69e-17
Lung cancer	rs148977667	A	G	A	G	-0.029819	0.082995	0.0201	0.018294	0.163975	2	27891411	0.05963	2	27891411	0.00538814	3.13e-08
Lung cancer	rs149314105	T	C	T	C	-0.0338636	-0.011987	0.0275	0.029742	0.803392	4	69519916	0.048148	4	69519916	0.00500413	1.31e-11
Lung cancer	rs149397995	G	T	G	T	0.0762744	-0.040523	0.0136	0.011338	0.499803	5	74858060	0.060052	5	74858060	0.00635066	3.13e-33
Lung cancer	rs1495741	G	A	G	A	0.021999	0.011591	0.221	0.215544	0.407429	8	18272881	0.013992	8	18272881	0.0016595	4.14e-40
Lung cancer	rs1497406	A	G	A	G	-0.0136287	0.020853	0.416	0.42415	0.0786119	1	16505320	0.011856	1	16505320	0.00141025	4.29e-22
Lung cancer	rs149841512	A	G	A	G	0.0408929	-0.063226	0.0221	0.01699	0.266803	1	109796865	0.056937	1	109796865	0.00501087	3.33e-16
Lung cancer	rs150474434	A	G	A	G	-0.0423421	-0.00923	0.0949	0.098697	0.647269	2	118845121	0.020172	2	118845121	0.00238341	1.31e-70
Lung cancer	rs150595091	C	T	C	T	-0.0338711	0.004594	0.0194	0.016857	0.943085	8	126622348	0.064348	8	126622348	0.0054193	4.1e-10
Lung cancer	rs150688657	A	G	A	G	0.0215663	-0.003984	0.103	0.105287	0.845274	17	7505801	0.020416	17	7505801	0.00231561	1.24e-20
Lung cancer	rs150735888	A	C	A	C	0.0384807	-0.095495	0.012	0.010888	0.181207	19	45188371	0.071422	19	45188371	0.00673442	1.1e-08
Lung cancer	rs151001968	T	C	T	C	0.0324696	-0.087523	0.0195	0.018247	0.139676	5	74426833	0.059257	5	74426833	0.00555382	5.02e-09
Lung cancer	rs151150389	C	T	C	T	0.0297667	-0.011566	0.0337	0.028111	0.739923	8	28897171	0.034841	8	28897171	0.00382611	7.26e-15
Lung cancer	rs151191319	A	G	A	G	-0.0308281	-0.006421	0.0334	0.037224	0.849409	11	1081287	0.033817	11	1081287	0.0038638	1.48e-15
Lung cancer	rs151264833	G	C	G	C	0.0339953	-0.00676	0.0235	0.024209	0.859267	5	74660755	0.038127	5	74660755	0.00458211	1.18e-13
Lung cancer	rs151266783	T	C	T	C	-0.029213	-0.012546	0.0353	0.044364	0.682685	19	11745466	0.03069	19	11745466	0.00446268	5.91e-11
Lung cancer	rs151330717	A	G	A	G	-0.30057	0.15433	0.0163	0.0192	0.00286456	19	45196964	0.051755	19	45196964	0.00586759	1e-200
Lung cancer	rs1515565	A	G	A	G	-0.00927654	0.019268	0.482	0.485462	0.0999667	12	92818786	0.011713	12	92818786	0.00139218	2.68e-11
Lung cancer	rs1532085	A	G	A	G	0.0106346	0.011131	0.386	0.388136	0.351648	15	58683366	0.011951	15	58683366	0.00141692	6.12e-14
Lung cancer	rs1556857	C	T	C	T	-0.0168848	0.010419	0.407	0.405671	0.37756	6	116325559	0.011807	6	116325559	0.00140839	4.07e-33
Lung cancer	rs1571791	T	C	T	C	0.0138569	-0.021087	0.38	0.372054	0.0793233	9	78729213	0.012018	9	78729213	0.00143531	4.71e-22
Lung cancer	rs165722	C	T	C	T	-0.00910311	0.014111	0.471	0.466244	0.22896	22	19949013	0.011729	22	19949013	0.00140124	8.22e-11
Lung cancer	rs16861497	T	G	T	G	-0.00850125	-0.007518	0.392	0.38758	0.532182	3	186731327	0.012036	3	186731327	0.00142443	2.4e-09
Lung cancer	rs17050272	A	G	A	G	-0.0228383	-0.002002	0.421	0.425675	0.868362	2	121306440	0.01208	2	121306440	0.00144725	4.24e-56
Lung cancer	rs17053838	T	C	T	C	0.0347205	-0.047101	0.0317	0.031491	0.186273	5	156150033	0.035637	5	156150033	0.00404229	8.75e-18
Lung cancer	rs17111652	T	C	T	C	0.0767115	-0.002266	0.0459	0.052941	0.93298	1	55590465	0.026941	1	55590465	0.0033772	3.22e-114
Lung cancer	rs17111792	G	A	G	A	0.0320896	0.060495	0.0497	0.05096	0.0375966	1	55727141	0.029095	1	55727141	0.0031978	1.07e-23
Lung cancer	rs17121798	G	C	G	C	-0.0180307	-0.026922	0.0745	0.073256	0.248568	1	61675857	0.023333	1	61675857	0.00265553	1.12e-11
Lung cancer	rs17144546	A	G	A	G	-0.036213	-0.040998	0.0259	0.029546	0.265107	7	21548379	0.036789	7	21548379	0.00457041	2.31e-15
Lung cancer	rs1718860	G	A	G	A	0.00955855	0.012686	0.267	0.266474	0.344056	4	57949517	0.013407	4	57949517	0.00157016	1.15e-09
Lung cancer	rs174547	C	T	C	T	-0.0429432	-0.032327	0.346	0.346983	0.00921943	11	61570783	0.012415	11	61570783	0.00145569	2.86e-191
Lung cancer	rs17476364	C	T	C	T	-0.0268457	0.007571	0.0989	0.094132	0.713683	10	71094504	0.020635	10	71094504	0.00233191	1.14e-30
Lung cancer	rs17517088	C	T	C	T	0.0303203	0.073594	0.0416	0.047677	0.0436356	1	110118072	0.036476	1	110118072	0.00381894	2.03e-15
Lung cancer	rs17528296	T	C	T	C	0.0379194	-0.009128	0.0788	0.082129	0.676664	2	118855807	0.021888	2	118855807	0.00258167	7.7e-49
Lung cancer	rs17532371	G	C	G	C	-0.0193589	0.031863	0.0706	0.069223	0.178908	13	41635301	0.023706	13	41635301	0.00271228	9.5e-13
Lung cancer	rs17580	A	T	A	T	0.0498131	-0.010225	0.0387	0.059469	0.717867	14	94847262	0.028299	14	94847262	0.00361468	3.33e-43
Lung cancer	rs17617028	A	G	A	G	0.0132543	0.01495	0.217	0.22338	0.284121	4	106064683	0.013957	4	106064683	0.00167534	2.54e-15
Lung cancer	rs17665178	G	C	G	C	-0.0158917	-0.004014	0.302	0.296922	0.763152	6	52435243	0.013319	6	52435243	0.00156116	2.45e-24
Lung cancer	rs17665563	T	C	T	C	0.0122344	-0.009222	0.337	0.348838	0.452443	6	52458872	0.012274	6	52458872	0.00146259	6.02e-17
Lung cancer	rs17666927	A	G	A	G	-0.0719302	-0.023173	0.0212	0.020047	0.569762	16	72143414	0.040769	16	72143414	0.00477802	3.23e-51
Lung cancer	rs17681684	A	G	A	G	0.00926215	-0.004228	0.32	0.316878	0.740535	17	9792768	0.012768	17	9792768	0.00148349	4.28e-10
Lung cancer	rs17690230	T	C	T	C	-0.0124947	0.010739	0.14	0.136482	0.540099	3	126046512	0.017529	3	126046512	0.00203809	8.76e-10
Lung cancer	rs17703146	C	T	C	T	0.0112556	-0.0218	0.162	0.178781	0.158525	16	4860105	0.015461	16	4860105	0.00195693	8.84e-09
Lung cancer	rs17710008	A	G	A	G	0.0105495	-0.005742	0.173	0.156034	0.726923	6	153043035	0.016442	6	153043035	0.00182995	8.17e-09
Lung cancer	rs17714761	T	A	T	A	0.0221421	-0.009551	0.344	0.345939	0.484197	19	45075935	0.013652	19	45075935	0.0016413	1.78e-41
Lung cancer	rs17725246	C	T	C	T	0.0427777	-0.003671	0.195	0.210006	0.810391	7	44581986	0.015299	7	44581986	0.00178857	2.03e-126
Lung cancer	rs1782651	T	C	T	C	0.00919204	0.020201	0.312	0.315943	0.119388	10	81076477	0.012971	10	81076477	0.00161529	1.27e-08
Lung cancer	rs17853159	A	G	A	G	-0.022428	-0.002996	0.0778	0.07558	0.893533	1	45810865	0.022382	1	45810865	0.00258562	4.17e-18
Lung cancer	rs1800562	A	G	A	G	-0.0571711	0.016682	0.0682	0.057041	0.514996	6	26093141	0.025623	6	26093141	0.00276108	3.05e-95
Lung cancer	rs1800961	T	C	T	C	-0.0549493	-0.075035	0.0337	0.033654	0.0278166	20	43042364	0.034109	20	43042364	0.00385026	3.29e-46
Lung cancer	rs1801689	C	A	C	A	0.0908315	-0.07393	0.0261	0.033967	0.045022	17	64210580	0.036883	17	64210580	0.00428983	1.67e-99
Lung cancer	rs181765708	T	C	T	C	-0.174499	0.01754	0.0178	0.026185	0.67523	19	45880690	0.041865	19	45880690	0.00542953	1e-200
Lung cancer	rs1835346	G	A	G	A	0.0474328	0.025316	0.0211	0.018174	0.550807	6	161162290	0.042438	6	161162290	0.00485997	1.67e-22
Lung cancer	rs1838931	T	C	T	C	0.0113437	0.018125	0.312	0.306994	0.157377	7	130455588	0.012819	7	130455588	0.00152716	1.1e-13
Lung cancer	rs1862719	A	G	A	G	0.011164	-0.004397	0.247	0.245087	0.758978	16	79504057	0.014331	16	79504057	0.00168573	3.53e-11
Lung cancer	rs186696265	T	C	T	C	0.192744	-0.038464	0.0135	0.010829	0.495357	6	161111700	0.056414	6	161111700	0.00603933	1e-200
Lung cancer	rs1870140	A	G	A	G	-0.0124748	0.002778	0.157	0.152435	0.86299	10	82246749	0.016101	10	82246749	0.00192407	8.96e-11
Lung cancer	rs1871859	T	C	T	C	0.0184903	0.000333	0.13	0.138492	0.984328	6	151898506	0.016928	6	151898506	0.00206583	3.54e-19
Lung cancer	rs187429064	G	A	G	A	-0.160458	0.098312	0.0117	0.010477	0.219191	19	19380513	0.080014	19	19380513	0.00693095	1.42e-118
Lung cancer	rs188031857	C	T	C	T	-0.0488445	0.01257	0.011	0.012017	0.838459	17	6816819	0.061658	17	6816819	0.00715932	8.95e-12
Lung cancer	rs1910485	A	G	A	G	-0.00865129	-0.019624	0.264	0.271105	0.13842	1	114490635	0.013244	1	114490635	0.00157734	4.14e-08
Lung cancer	rs1963676	C	T	C	T	-0.0143783	0.005637	0.424	0.432536	0.636062	21	40709960	0.011913	21	40709960	0.00143027	8.92e-24
Lung cancer	rs198851	T	G	T	G	-0.0169021	-0.014466	0.143	0.14	0.379909	6	26104632	0.016475	6	26104632	0.00197296	1.06e-17
Lung cancer	rs1992172	G	A	G	A	0.019503	0.013561	0.194	0.196616	0.362738	2	109093836	0.0149	2	109093836	0.00175889	1.43e-28
Lung cancer	rs2007340	G	A	G	A	-0.011477	0.006111	0.39	0.390698	0.608894	2	20418926	0.011944	2	20418926	0.00142465	7.88e-16
Lung cancer	rs2011442	C	T	C	T	-0.0120962	0.010946	0.339	0.337045	0.375527	3	124959834	0.012352	3	124959834	0.00148542	3.85e-16
Lung cancer	rs201796	C	T	C	T	0.00800309	0.004002	0.369	0.382938	0.73954	13	50956096	0.012038	13	50956096	0.00144939	3.36e-08
Lung cancer	rs203273	C	T	C	T	-0.00911692	0.014268	0.351	0.363242	0.240287	4	40418670	0.012151	4	40418670	0.00145539	3.75e-10
Lung cancer	rs204540	C	A	C	A	-0.0235159	-0.027031	0.223	0.233276	0.0561446	19	44955698	0.014153	19	44955698	0.00168889	4.54e-44
Lung cancer	rs2058919	G	C	G	C	0.0099062	-0.009834	0.39	0.37947	0.412956	14	75310812	0.012011	14	75310812	0.00144804	7.86e-12
Lung cancer	rs2060658	T	C	T	C	0.00839956	0.01559	0.456	0.462515	0.187738	11	10333849	0.011835	11	10333849	0.00141416	2.86e-09
Lung cancer	rs2068888	A	G	A	G	-0.0180327	0.003185	0.451	0.452869	0.785929	10	94839642	0.011727	10	94839642	0.00139568	3.45e-38
Lung cancer	rs207167	T	C	T	C	-0.0245427	0.012634	0.0863	0.09157	0.536096	1	55798859	0.020419	1	55798859	0.00249392	7.5e-23
Lung cancer	rs208426	T	C	T	C	0.0113837	0.0033	0.326	0.323938	0.790981	13	33191371	0.01245	13	33191371	0.00150023	3.25e-14
Lung cancer	rs2085723	G	T	G	T	-0.00980493	-0.010783	0.351	0.332263	0.384626	4	151206057	0.012403	4	151206057	0.00145467	1.58e-11
Lung cancer	rs2113422	A	G	A	G	0.0078512	-0.004898	0.41	0.394986	0.680554	2	23939007	0.011897	2	23939007	0.0014162	2.96e-08
Lung cancer	rs213499	C	A	C	A	-0.0102293	-0.005493	0.468	0.467828	0.641254	1	54866285	0.01179	1	54866285	0.00140202	2.96e-13
Lung cancer	rs214080	A	G	A	G	-0.00804652	-0.00441	0.414	0.409223	0.713229	11	17299762	0.011999	11	17299762	0.00143211	1.92e-08
Lung cancer	rs2158027	G	A	G	A	-0.0103593	-0.008147	0.492	0.498395	0.49383	11	61705207	0.011906	11	61705207	0.00141275	2.26e-13
Lung cancer	rs2165670	A	G	A	G	0.0169911	0.010991	0.112	0.124573	0.566456	4	100286085	0.019173	4	100286085	0.00223177	2.67e-14
Lung cancer	rs2178082	T	G	T	G	0.00918085	0.011849	0.349	0.351924	0.35228	12	124851129	0.012739	12	124851129	0.00147766	5.19e-10
Lung cancer	rs2207132	A	G	A	G	0.124182	0.003216	0.0329	0.036451	0.936878	20	39142516	0.040615	20	39142516	0.00410721	1e-200
Lung cancer	rs2228603	T	C	T	C	-0.0883387	-0.005583	0.0752	0.072463	0.805276	19	19329924	0.022648	19	19329924	0.00263262	1e-200
Lung cancer	rs2229092	C	A	C	A	0.022486	-0.023934	0.062	0.064351	0.321122	6	31540757	0.024123	6	31540757	0.00295612	2.81e-14
Lung cancer	rs223042	C	G	C	G	0.0116984	0.016451	0.136	0.138255	0.334742	11	32113944	0.017055	11	32113944	0.00201287	6.18e-09
Lung cancer	rs2235215	C	T	C	T	-0.0318004	0.002396	0.321	0.340914	0.847086	6	16131156	0.012425	6	16131156	0.00148636	1.49e-101
Lung cancer	rs2235571	G	T	G	T	0.0186646	-0.019978	0.0734	0.076656	0.368777	6	34562677	0.022228	6	34562677	0.00269801	4.58e-12
Lung cancer	rs2241476	C	A	C	A	0.00844455	-0.008467	0.29	0.287797	0.50657	4	10086547	0.012749	4	10086547	0.00154076	4.23e-08
Lung cancer	rs2247139	A	G	A	G	0.0132285	0.010502	0.132	0.137158	0.53865	12	122380274	0.01708	12	122380274	0.00204579	1e-10
Lung cancer	rs2250751	A	G	A	G	-0.0165291	-0.019223	0.341	0.342659	0.11712	12	51106178	0.012267	12	51106178	0.00147712	4.56e-29
Lung cancer	rs2250781	C	A	C	A	0.00865422	-0.015849	0.475	0.4743	0.173881	10	91007470	0.011655	10	91007470	0.00139816	6.03e-10
Lung cancer	rs2267867	G	A	G	A	-0.00934136	-0.002117	0.236	0.232859	0.87803	20	43965903	0.013795	20	43965903	0.00164663	1.4e-08
Lung cancer	rs2270445	G	A	G	A	0.0141398	-0.011136	0.483	0.482537	0.350027	17	8219478	0.011916	17	8219478	0.00140413	7.49e-24
Lung cancer	rs2295027	A	G	A	G	0.0115448	-0.034727	0.322	0.315624	0.00583396	20	47582884	0.012596	20	47582884	0.00152307	3.46e-14
Lung cancer	rs2296288	T	C	T	C	-0.0113161	-0.023132	0.437	0.454882	0.0488024	1	183072590	0.01174	1	183072590	0.00140604	8.4e-16
Lung cancer	rs2301179	A	G	A	G	-0.0158997	-0.010509	0.492	0.494099	0.371505	10	118404620	0.01176	10	118404620	0.00139539	4.46e-30
Lung cancer	rs2302434	T	C	T	C	0.0145292	0.016992	0.174	0.173264	0.271831	7	75630183	0.015464	7	75630183	0.00184432	3.33e-15
Lung cancer	rs2342307	A	G	A	G	0.00859038	-0.00135	0.377	0.369114	0.915691	3	195942487	0.012754	3	195942487	0.00146879	4.96e-09
Lung cancer	rs2349805	C	G	C	G	0.0136103	0.007963	0.102	0.133393	0.676764	11	26073975	0.0191	11	26073975	0.00247233	3.69e-08
Lung cancer	rs2354155	G	A	G	A	0.0102054	0.005216	0.473	0.501802	0.681878	17	40546652	0.012725	17	40546652	0.00148656	6.64e-12
Lung cancer	rs236012	A	C	A	C	0.0155253	0.017897	0.229	0.23545	0.194053	16	71305579	0.013781	16	71305579	0.00165563	6.77e-21
Lung cancer	rs2385094	C	T	C	T	-0.0152302	0.004914	0.124	0.12859	0.783134	8	126356449	0.017853	8	126356449	0.00212036	6.83e-13
Lung cancer	rs2391159	T	C	T	C	-0.0234181	0.037855	0.207	0.196492	0.00953372	1	92971951	0.014603	1	92971951	0.00171891	2.89e-42
Lung cancer	rs2395943	A	G	A	G	0.0134641	0.01027	0.414	0.405044	0.384169	6	42940673	0.011801	6	42940673	0.00140162	7.54e-22
Lung cancer	rs2401637	T	C	T	C	-0.00840697	-0.003362	0.336	0.341407	0.785668	9	100541473	0.012362	9	100541473	0.00147223	1.13e-08
Lung cancer	rs240760	A	T	A	T	-0.0123454	0.017109	0.344	0.346666	0.246017	20	17853122	0.014749	20	17853122	0.00158039	5.65e-15
Lung cancer	rs2413926	A	T	A	T	-0.013495	0.019291	0.375	0.376312	0.111409	15	49336477	0.012118	15	49336477	0.00144702	1.1e-20
Lung cancer	rs2414759	C	T	C	T	-0.00771995	-0.008822	0.454	0.452775	0.45587	15	62366721	0.01183	15	62366721	0.00141258	4.63e-08
Lung cancer	rs2421201	G	A	G	A	-0.0605705	0.014276	0.496	0.482658	0.256986	19	11184250	0.012594	19	11184250	0.00150601	1e-200
Lung cancer	rs2434583	C	A	C	A	0.0081978	-0.00648	0.469	0.468707	0.588707	5	57620041	0.011985	5	57620041	0.00145351	1.7e-08
Lung cancer	rs2451322	G	A	G	A	-0.0106423	0.011836	0.405	0.399929	0.321587	12	124545515	0.011941	12	124545515	0.00142294	7.48e-14
Lung cancer	rs2458247	G	A	G	A	-0.00792214	-0.010415	0.443	0.439925	0.376934	15	77281410	0.011787	15	77281410	0.0014052	1.72e-08
Lung cancer	rs247617	A	C	A	C	-0.0366691	0.006733	0.321	0.315932	0.593621	16	56990716	0.012618	16	56990716	0.00148161	3.14e-135
Lung cancer	rs247777	A	C	A	C	-0.010489	0.022903	0.221	0.217028	0.105549	19	19842136	0.01415	19	19842136	0.00166949	3.33e-10
Lung cancer	rs2519093	T	C	T	C	0.0724494	-0.037675	0.188	0.173218	0.011918	9	136141870	0.014983	9	136141870	0.00175473	1e-200
Lung cancer	rs2522055	A	C	A	C	-0.00852983	-0.009922	0.314	0.324514	0.424901	5	131800599	0.012434	5	131800599	0.0014934	1.12e-08
Lung cancer	rs2526385	T	G	T	G	-0.00995484	-0.001816	0.188	0.181513	0.905301	3	50181135	0.015263	3	50181135	0.00178991	2.67e-08
Lung cancer	rs2571114	A	G	A	G	0.00892501	-0.002778	0.432	0.427971	0.813111	19	44997579	0.011749	19	44997579	0.00140406	2.06e-10
Lung cancer	rs2586539	G	C	G	C	0.0125979	-0.009024	0.144	0.136113	0.603033	17	7095090	0.017352	17	7095090	0.00205247	8.36e-10
Lung cancer	rs2602374	T	C	T	C	-0.0127813	-0.008069	0.281	0.283756	0.531014	2	234568964	0.012881	2	234568964	0.0015525	1.83e-16
Lung cancer	rs261342	G	C	G	C	0.0141447	0.006502	0.215	0.21192	0.653607	15	58731153	0.014489	15	58731153	0.00171247	1.46e-16
Lung cancer	rs2617447	G	A	G	A	0.0084492	-0.00944	0.426	0.418705	0.427738	5	96267655	0.011903	5	96267655	0.00140646	1.88e-09
Lung cancer	rs2618566	G	T	G	T	0.040212	-0.010429	0.339	0.343226	0.407257	20	17844684	0.012585	20	17844684	0.00151102	4.87e-156
Lung cancer	rs263423	A	G	A	G	-0.0106027	0.003839	0.201	0.207386	0.795985	10	8089033	0.014849	10	8089033	0.00175555	1.55e-09
Lung cancer	rs2642438	A	G	A	G	-0.0268921	0.006281	0.294	0.292445	0.634942	1	220970028	0.013228	1	220970028	0.00152599	1.65e-69
Lung cancer	rs2642444	G	A	G	A	0.0100312	-0.002447	0.232	0.236398	0.868963	1	220974218	0.014835	1	220974218	0.00175258	1.04e-08
Lung cancer	rs267733	G	A	G	A	-0.0187116	0.028186	0.156	0.151858	0.0819637	1	150958836	0.016204	1	150958836	0.00190325	8.25e-23
Lung cancer	rs2711299	T	C	T	C	0.00912567	0.014365	0.328	0.32148	0.251835	2	46171117	0.012536	2	46171117	0.00150283	1.26e-09
Lung cancer	rs2715825	T	G	T	G	0.0104572	0.002091	0.346	0.338937	0.872987	17	67444543	0.01308	17	67444543	0.00152754	7.61e-12
Lung cancer	rs2721948	C	T	C	T	0.00918912	0.018617	0.383	0.372007	0.12463	8	116643338	0.012123	8	116643338	0.001437	1.61e-10
Lung cancer	rs272441	A	G	A	G	0.0137103	-0.027571	0.0899	0.092394	0.193595	5	179301260	0.021208	5	179301260	0.00245056	2.21e-08
Lung cancer	rs2737245	T	G	T	G	-0.0253718	0.030534	0.277	0.259521	0.0223288	8	116658583	0.013365	8	116658583	0.00155136	4.04e-60
Lung cancer	rs2740488	C	A	C	A	-0.0249217	0.029769	0.261	0.251645	0.0298303	9	107661742	0.013704	9	107661742	0.00158221	6.74e-56
Lung cancer	rs2777798	A	G	A	G	-0.0145462	0.003474	0.0985	0.098294	0.8641	9	107557865	0.020295	9	107557865	0.002344	5.44e-10
Lung cancer	rs2792751	T	C	T	C	0.023866	-0.005066	0.281	0.280058	0.694165	10	113940329	0.012885	10	113940329	0.00153005	7.49e-55
Lung cancer	rs2833487	G	A	G	A	0.0314967	-0.041914	0.0494	0.051857	0.137776	21	33087863	0.028241	21	33087863	0.00321288	1.09e-22
Lung cancer	rs28362459	C	A	C	A	0.0158706	-0.023788	0.0913	0.109308	0.249162	19	5844792	0.020642	19	5844792	0.00238675	2.94e-11
Lung cancer	rs28381250	A	G	A	G	0.0209921	-0.025605	0.0439	0.03979	0.390332	19	45975282	0.029807	19	45975282	0.00335849	4.09e-10
Lung cancer	rs28385715	G	T	G	T	0.0455686	0.042484	0.0229	0.025479	0.38969	1	55532142	0.04939	1	55532142	0.00489729	1.34e-20
Lung cancer	rs28399664	G	C	G	C	0.16198	-0.134831	0.0225	0.032964	0.00623272	19	45324756	0.049293	19	45324756	0.00526927	1e-200
Lung cancer	rs2840354	T	C	T	C	0.011566	0.004095	0.191	0.187289	0.785177	18	9545961	0.015023	18	9545961	0.00177873	7.91e-11
Lung cancer	rs28493980	G	C	G	C	0.0614237	-0.024804	0.0596	0.058783	0.341156	19	11212179	0.026057	19	11212179	0.00297912	1.89e-94
Lung cancer	rs28497720	T	C	T	C	-0.0175436	-0.016605	0.251	0.257867	0.210838	4	100487370	0.01327	4	100487370	0.00159642	4.3e-28
Lung cancer	rs28498684	A	G	A	G	0.0131553	-0.000956	0.4	0.410847	0.935929	9	16900695	0.011893	9	16900695	0.00141998	1.96e-20
Lung cancer	rs2854153	T	C	T	C	-0.0093006	0.016982	0.27	0.26631	0.208876	17	61982223	0.013514	17	61982223	0.00159889	5.99e-09
Lung cancer	rs28658260	G	A	G	A	0.0085311	-0.015118	0.314	0.301997	0.24626	15	66916052	0.013039	15	66916052	0.00150408	1.41e-08
Lung cancer	rs28664894	A	C	A	C	-0.0153021	0.028608	0.213	0.126952	0.136343	6	32622697	0.019206	6	32622697	0.00262436	5.52e-09
Lung cancer	rs28750769	C	T	C	T	0.0133395	0.012689	0.178	0.138249	0.538495	7	44762560	0.02063	7	44762560	0.00229291	5.97e-09
Lung cancer	rs28811342	C	T	C	T	0.0125833	-0.00318	0.197	0.204468	0.826563	17	18125845	0.014511	17	18125845	0.0017499	6.44e-13
Lung cancer	rs28929474	T	C	T	C	0.0527623	0.009984	0.018	0.013904	0.83532	14	94844947	0.048025	14	94844947	0.00518309	2.44e-24
Lung cancer	rs2928576	T	C	T	C	-0.0119763	-0.003869	0.328	0.331352	0.757268	8	6600349	0.012518	8	6600349	0.00147962	5.77e-16
Lung cancer	rs2933547	G	A	G	A	0.00857414	-0.002157	0.417	0.41326	0.857824	1	172625154	0.012043	1	172625154	0.00143586	2.35e-09
Lung cancer	rs2941465	T	C	T	C	-0.00842039	0.004978	0.437	0.422987	0.674668	8	76465909	0.011861	8	76465909	0.00139864	1.74e-09
Lung cancer	rs2953016	C	G	C	G	-0.0126076	0.000245	0.218	0.203987	0.98659	17	29494693	0.014567	17	29494693	0.00171235	1.8e-13
Lung cancer	rs2970901	T	G	T	G	0.00969091	-0.011205	0.459	0.46658	0.338596	2	88428834	0.01171	2	88428834	0.00140968	6.22e-12
Lung cancer	rs2992752	A	C	A	C	0.0101005	-0.00673	0.37	0.36334	0.577406	1	18808526	0.012079	1	18808526	0.00142901	1.57e-12
Lung cancer	rs299644	G	A	G	A	-0.0127339	0.006713	0.471	0.472497	0.566594	3	12574897	0.011714	3	12574897	0.00138878	4.77e-20
Lung cancer	rs305506	G	T	G	T	0.0164066	0.007498	0.111	0.102801	0.704244	3	12026709	0.019751	3	12026709	0.00224411	2.65e-13
Lung cancer	rs3184504	T	C	T	C	-0.0234144	-0.034496	0.473	0.451518	0.00360469	12	111884608	0.011851	12	111884608	0.00139369	2.43e-63
Lung cancer	rs3198697	T	C	T	C	0.00808046	0.022543	0.416	0.430975	0.0619179	16	15129940	0.012075	16	15129940	0.00141566	1.14e-08
Lung cancer	rs34054295	A	G	A	G	0.0117815	0.000148	0.383	0.408735	0.990351	19	4478062	0.012206	19	4478062	0.00147139	1.17e-15
Lung cancer	rs342467	T	C	T	C	-0.0101553	-0.019028	0.399	0.388962	0.112419	4	88052219	0.011987	4	88052219	0.00141921	8.33e-13
Lung cancer	rs34265667	A	G	A	G	-0.0244429	-0.057925	0.0311	0.025229	0.120141	8	41542093	0.03727	8	41542093	0.00400661	1.06e-09
Lung cancer	rs34287227	T	C	T	C	0.0146926	0.019706	0.0839	0.089006	0.366755	12	133458175	0.021833	12	133458175	0.00258525	1.32e-08
Lung cancer	rs34291989	T	C	T	C	-0.00809737	0.019494	0.365	0.366737	0.111564	16	65191310	0.012251	16	65191310	0.00144421	2.06e-08
Lung cancer	rs34366352	C	T	C	T	0.0157009	-0.008135	0.118	0.115593	0.658553	17	68161384	0.018409	17	68161384	0.00217591	5.36e-13
Lung cancer	rs34372369	A	G	A	G	0.0192832	0.004585	0.0508	0.048812	0.864784	7	143092269	0.026924	7	143092269	0.00310689	5.41e-10
Lung cancer	rs34448858	A	G	A	G	0.0500321	0.033207	0.0166	0.021534	0.573269	19	10643886	0.058958	19	10643886	0.00579418	5.88e-18
Lung cancer	rs34460487	A	G	A	G	0.0146432	-0.011959	0.336	0.327889	0.352695	17	4685228	0.012868	17	4685228	0.0014964	1.3e-22
Lung cancer	rs34750569	C	G	C	G	-0.0143896	-0.00511	0.17	0.17784	0.743435	19	49998849	0.015614	19	49998849	0.00185313	8.16e-15
Lung cancer	rs34931250	T	C	T	C	0.0340497	0.038067	0.0599	0.058392	0.186416	17	66879927	0.028811	17	66879927	0.00298053	3.17e-30
Lung cancer	rs35049975	T	A	T	A	0.0117758	0.012833	0.134	0.138857	0.450493	13	76034297	0.017006	13	76034297	0.00206968	1.27e-08
Lung cancer	rs35081008	T	C	T	C	-0.0308607	-0.009923	0.155	0.16908	0.549832	19	58662235	0.016594	19	58662235	0.0019307	1.65e-57
Lung cancer	rs35106682	A	C	A	C	0.00782023	-0.01025	0.493	0.502084	0.382153	7	134383407	0.011729	7	134383407	0.00139458	2.05e-08
Lung cancer	rs35206901	G	A	G	A	-0.0390528	0.016211	0.185	0.192431	0.274223	2	44097360	0.014826	2	44097360	0.00177995	1.07e-106
Lung cancer	rs35271870	C	T	C	T	-0.11706	-0.007897	0.0836	0.081183	0.720752	1	109776285	0.022092	1	109776285	0.00251606	1e-200
Lung cancer	rs352942	A	G	A	G	-0.0104223	0.015783	0.252	0.266489	0.246034	5	176528386	0.013606	5	176528386	0.00163487	1.83e-10
Lung cancer	rs35468353	G	A	G	A	0.0118798	0.034618	0.377	0.373279	0.00435034	16	31056433	0.01214	16	31056433	0.00143087	1.02e-16
Lung cancer	rs35662223	C	T	C	T	-0.0132667	-0.027098	0.23	0.224892	0.0545236	17	46089813	0.014094	17	46089813	0.00166177	1.42e-15
Lung cancer	rs35782593	G	C	G	C	-0.0110811	0.003097	0.429	0.428203	0.796618	16	11633767	0.012017	16	11633767	0.00141796	5.5e-15
Lung cancer	rs35802157	T	C	T	C	0.00970292	0.010582	0.373	0.384651	0.392186	14	90066634	0.012367	14	90066634	0.00144441	1.85e-11
Lung cancer	rs35882350	G	A	G	A	0.0181651	-0.011112	0.256	0.25665	0.436456	12	623129	0.014279	12	623129	0.00162585	5.55e-29
Lung cancer	rs36014207	T	C	T	C	-0.0108883	-0.008569	0.407	0.413177	0.534209	19	14172728	0.013786	19	14172728	0.00151581	6.81e-13
Lung cancer	rs369719	G	A	G	A	0.0169443	-0.019185	0.47	0.452753	0.117153	7	44586599	0.012245	7	44586599	0.00143374	3.14e-32
Lung cancer	rs3732359	G	A	G	A	0.0148565	-0.02523	0.23	0.235139	0.0645113	3	119536429	0.013648	3	119536429	0.00164429	1.64e-19
Lung cancer	rs3735400	G	C	G	C	-0.0153254	-0.007296	0.117	0.120484	0.685015	7	36438709	0.017987	7	36438709	0.00214829	9.77e-13
Lung cancer	rs3747207	A	G	A	G	-0.0139089	-0.010144	0.222	0.229791	0.46674	22	44324855	0.013938	22	44324855	0.00166675	7.13e-17
Lung cancer	rs3751973	A	T	A	T	-0.0170964	-0.005003	0.0651	0.068204	0.833264	17	26206747	0.023765	17	26206747	0.00286213	2.32e-09
Lung cancer	rs3754459	C	T	C	T	-0.0175186	-0.028085	0.0487	0.049906	0.291368	1	159013044	0.026618	1	159013044	0.00319506	4.18e-08
Lung cancer	rs3780181	G	A	G	A	-0.0358747	0.020116	0.0696	0.077566	0.381358	9	2640759	0.022979	9	2640759	0.0027624	1.45e-38
Lung cancer	rs3800393	C	T	C	T	0.0137571	0.007173	0.18	0.180316	0.631534	6	35179541	0.014958	6	35179541	0.00180785	2.75e-14
Lung cancer	rs3800461	C	G	C	G	-0.0244376	-0.011324	0.119	0.111636	0.535872	6	34616322	0.018292	6	34616322	0.00213816	2.99e-30
Lung cancer	rs3820897	T	C	T	C	0.0159195	0.027983	0.192	0.189861	0.062402	2	3642361	0.015017	2	3642361	0.00176923	2.3e-19
Lung cancer	rs3843763	T	C	T	C	-0.0120459	-0.011812	0.265	0.262136	0.369791	20	44548193	0.01317	20	44548193	0.00156617	1.46e-14
Lung cancer	rs3935011	C	T	C	T	0.00893719	-0.026158	0.48	0.477341	0.027189	1	246891269	0.011843	1	246891269	0.00140019	1.74e-10
Lung cancer	rs400824	T	C	T	C	0.0103308	0.021645	0.29	0.28932	0.0885064	8	81357702	0.012707	8	81357702	0.00154869	2.55e-11
Lung cancer	rs402348	G	T	G	T	-0.0111643	-0.014262	0.205	0.196841	0.352806	18	61034420	0.015349	18	61034420	0.00174531	1.59e-10
Lung cancer	rs41272086	A	G	A	G	-0.032397	-0.001305	0.102	0.094013	0.948652	6	161008646	0.020265	6	161008646	0.00230141	5.26e-45
Lung cancer	rs41272114	T	C	T	C	-0.026269	-0.033064	0.0386	0.041075	0.316637	6	161006077	0.033018	6	161006077	0.00363065	4.64e-13
Lung cancer	rs41280463	A	G	A	G	-0.0152278	-0.009719	0.167	0.176377	0.551445	4	154191226	0.016318	4	154191226	0.00185837	2.52e-16
Lung cancer	rs41311276	C	A	C	A	-0.0142915	-0.037387	0.175	0.169842	0.0163986	1	26387625	0.015578	1	26387625	0.00184046	8.15e-15
Lung cancer	rs4131228	G	A	G	A	0.0414626	-0.023361	0.0208	0.015648	0.68405	2	44058119	0.057407	2	44058119	0.00516994	1.06e-15
Lung cancer	rs41329344	T	C	T	C	0.0137729	-0.000361	0.107	0.103795	0.984697	22	46636930	0.018801	22	46636930	0.00223775	7.52e-10
Lung cancer	rs413733	G	A	G	A	0.0125871	-0.009304	0.218	0.216545	0.510193	5	71841894	0.014129	5	71841894	0.0016697	4.75e-14
Lung cancer	rs4149308	T	C	T	C	0.0209341	-0.030396	0.117	0.115242	0.0921294	9	107589630	0.018047	9	107589630	0.00214885	2e-22
Lung cancer	rs415023	A	G	A	G	0.00945405	0.005248	0.255	0.250205	0.723443	20	5785540	0.014832	20	5785540	0.00164439	8.96e-09
Lung cancer	rs4329504	G	A	G	A	-0.00822839	-0.016291	0.42	0.425742	0.178082	1	39451488	0.012097	1	39451488	0.00143423	9.63e-09
Lung cancer	rs435612	A	G	A	G	-0.0204501	0.033946	0.0887	0.094835	0.0889175	6	160463936	0.019955	6	160463936	0.00248501	1.88e-16
Lung cancer	rs4374942	C	T	C	T	0.0199517	0.017802	0.0808	0.095098	0.418355	7	155026807	0.021997	7	155026807	0.00255281	5.47e-15
Lung cancer	rs438568	A	G	A	G	-0.0135404	0.019769	0.392	0.398234	0.100958	20	12958687	0.012052	20	12958687	0.0014217	1.66e-21
Lung cancer	rs443081	T	C	T	C	0.0141533	-0.006333	0.134	0.130955	0.715211	19	47212343	0.017356	19	47212343	0.00203271	3.34e-12
Lung cancer	rs4485425	A	G	A	G	-0.0177272	-0.008119	0.286	0.295478	0.526922	17	73767437	0.012833	17	73767437	0.00154792	2.29e-30
Lung cancer	rs45613837	A	G	A	G	-0.00793402	-0.023584	0.451	0.453911	0.0456088	8	141744917	0.011798	8	141744917	0.00142815	2.77e-08
Lung cancer	rs4639966	C	T	C	T	0.0147037	-0.035241	0.241	0.242281	0.0099529	11	118573519	0.013673	11	118573519	0.00161732	9.78e-20
Lung cancer	rs4647594	T	C	T	C	0.0179758	0.007201	0.0503	0.043735	0.815759	11	65118587	0.030903	11	65118587	0.00319177	1.78e-08
Lung cancer	rs4671050	T	G	T	G	-0.0223969	0.005112	0.32	0.328726	0.680846	2	62988169	0.012429	2	62988169	0.0015036	3.52e-50
Lung cancer	rs4689653	T	G	T	G	-0.0112429	-0.006741	0.383	0.399215	0.576905	4	7223319	0.012083	4	7223319	0.00143992	5.81e-15
Lung cancer	rs469882	C	A	C	A	-0.0100106	0.011311	0.199	0.198384	0.447195	1	91530432	0.014881	1	91530432	0.0017401	8.77e-09
Lung cancer	rs4704043	C	T	C	T	-0.0163927	0.007046	0.291	0.29298	0.585517	5	72159179	0.012921	5	72159179	0.00154325	2.35e-26
Lung cancer	rs4711750	A	T	A	T	0.00835647	0.002693	0.493	0.498786	0.830404	6	43757082	0.012573	6	43757082	0.00144636	7.58e-09
Lung cancer	rs4716017	C	T	C	T	0.0123827	-0.020187	0.377	0.36134	0.100628	6	15971471	0.012296	6	15971471	0.00145876	2.09e-17
Lung cancer	rs4719925	G	A	G	A	0.0133769	0.015173	0.092	0.095777	0.436144	7	28188995	0.019485	7	28188995	0.00237273	1.72e-08
Lung cancer	rs4722033	G	A	G	A	-0.0172562	-0.000392	0.387	0.383507	0.97395	7	21499828	0.011992	7	21499828	0.00143328	2.2e-33
Lung cancer	rs4722551	C	T	C	T	0.0361336	0.004814	0.163	0.158679	0.764426	7	25991826	0.016064	7	25991826	0.00186483	1.22e-83
Lung cancer	rs4738141	G	A	G	A	0.0087536	0.030489	0.254	0.246935	0.0239721	8	72469742	0.013505	8	72469742	0.00159887	4.38e-08
Lung cancer	rs4771674	A	G	A	G	-0.0140486	-0.0144	0.381	0.382467	0.237708	13	111039070	0.012196	13	111039070	0.0014485	3.05e-22
Lung cancer	rs477418	A	C	A	C	-0.0253606	0.029687	0.0335	0.034262	0.332457	10	89805410	0.030631	10	89805410	0.00383344	3.7e-11
Lung cancer	rs4776342	G	A	G	A	0.00929976	0.008242	0.21	0.225488	0.553284	15	67418391	0.013903	15	67418391	0.00170413	4.84e-08
Lung cancer	rs4794467	G	T	G	T	0.012062	0.01202	0.181	0.183344	0.426535	17	46208937	0.015117	17	46208937	0.00180183	2.17e-11
Lung cancer	rs4803525	A	G	A	G	0.00926952	0.011941	0.419	0.421094	0.309603	19	38319269	0.011752	19	38319269	0.00141303	5.38e-11
Lung cancer	rs4803748	T	C	T	C	-0.0749909	-0.001862	0.384	0.401873	0.883909	19	45247048	0.01275	19	45247048	0.00147706	1e-200
Lung cancer	rs4803838	T	C	T	C	0.0450149	-0.000147	0.0198	0.011758	0.99821	19	46143067	0.065488	19	46143067	0.00530533	2.16e-17
Lung cancer	rs4808625	T	G	T	G	0.00975106	0.041098	0.268	0.259517	0.00302354	19	17458054	0.01386	19	17458054	0.00158753	8.13e-10
Lung cancer	rs4808766	C	G	C	G	0.0142898	0.014147	0.258	0.253984	0.286471	19	18335715	0.013272	19	18335715	0.001587	2.17e-19
Lung cancer	rs4871624	G	T	G	T	0.0091838	0.005131	0.278	0.271358	0.69728	8	126629328	0.013191	8	126629328	0.00156524	4.43e-09
Lung cancer	rs4927206	A	G	A	G	-0.0504231	-0.008756	0.153	0.15453	0.586263	1	55713094	0.016088	1	55713094	0.00191676	1.62e-152
Lung cancer	rs494198	C	A	C	A	-0.0531981	-0.026288	0.354	0.359202	0.0465527	1	55518528	0.013208	1	55518528	0.0015232	1e-200
Lung cancer	rs4946713	A	C	A	C	-0.0112055	-0.00471	0.447	0.444667	0.689265	6	106374015	0.011779	6	106374015	0.00139973	1.19e-15
Lung cancer	rs4970824	A	G	A	G	-0.089795	-0.027889	0.0695	0.064725	0.261474	1	109715950	0.024836	1	109715950	0.00275232	1e-200
Lung cancer	rs497166	T	C	T	C	-0.0959087	-0.042753	0.0196	0.017876	0.296892	2	21238897	0.040986	2	21238897	0.00492731	2.19e-84
Lung cancer	rs5026917	C	A	C	A	-0.00885758	-0.005261	0.386	0.393513	0.678382	13	31010795	0.012687	13	31010795	0.00146939	1.66e-09
Lung cancer	rs549752	G	A	G	A	0.00928277	0.007516	0.275	0.299152	0.592536	18	77158225	0.014044	18	77158225	0.00162236	1.05e-08
Lung cancer	rs553427	C	T	C	T	-0.0403134	-0.005228	0.473	0.460658	0.65725	1	234852760	0.011783	1	234852760	0.00140727	1.77e-180
Lung cancer	rs55696093	G	A	G	A	0.0382032	0.029005	0.211	0.200896	0.0468333	7	21605973	0.014592	7	21605973	0.0017054	3.82e-111
Lung cancer	rs55723005	T	C	T	C	0.036991	-0.02093	0.0805	0.076362	0.380756	1	109763768	0.023879	1	109763768	0.00258751	2.32e-46
Lung cancer	rs55890028	C	T	C	T	0.00783983	-0.003778	0.416	0.419311	0.756582	16	88608578	0.012189	16	88608578	0.00143779	4.96e-08
Lung cancer	rs55921103	G	T	G	T	-0.0126185	0.00243	0.359	0.370158	0.842519	3	69810294	0.012233	3	69810294	0.00147847	1.4e-17
Lung cancer	rs55943924	A	G	A	G	-0.0119692	-0.021486	0.119	0.117928	0.246934	11	134294813	0.018557	11	134294813	0.00214672	2.47e-08
Lung cancer	rs55987642	T	C	T	C	-0.0249028	-0.010499	0.0521	0.045531	0.708509	11	67200812	0.028082	11	67200812	0.00314124	2.23e-15
Lung cancer	rs55989964	G	C	G	C	0.0270798	0.022587	0.0409	0.042177	0.498354	19	19361152	0.033359	19	19361152	0.00354145	2.06e-14
Lung cancer	rs56000942	C	G	C	G	0.0138913	-0.011677	0.21	0.220225	0.412939	19	2774104	0.014262	19	2774104	0.00170568	3.82e-16
Lung cancer	rs56113850	T	C	T	C	-0.0142152	-0.122792	0.433	0.440422	5.01845e-19	19	41353107	0.013779	19	41353107	0.00149255	1.66e-21
Lung cancer	rs56118251	G	A	G	A	0.0136844	-0.013519	0.157	0.15979	0.385375	3	171534525	0.015575	3	171534525	0.00188919	4.37e-13
Lung cancer	rs56225452	T	C	T	C	0.0171791	0.035609	0.18	0.190358	0.0187925	19	59024646	0.015155	19	59024646	0.00180594	1.86e-21
Lung cancer	rs56225646	C	T	C	T	-0.0159096	-0.032622	0.0633	0.063356	0.177849	4	119651217	0.024211	4	119651217	0.00286008	2.66e-08
Lung cancer	rs56266464	A	G	A	G	-0.113748	0.029093	0.0615	0.064957	0.217525	2	44054991	0.023593	2	44054991	0.00290807	1e-200
Lung cancer	rs56292801	A	G	A	G	-0.012764	0.006858	0.264	0.277682	0.617208	16	88535341	0.013721	16	88535341	0.00162363	3.8e-15
Lung cancer	rs56294298	A	G	A	G	-0.0183291	0.015697	0.0847	0.101193	0.468709	9	117133524	0.021663	9	117133524	0.00261275	2.3e-12
Lung cancer	rs56384968	G	C	G	C	-0.0202604	0.032647	0.0581	0.05705	0.260995	17	28562435	0.029044	17	28562435	0.00314208	1.13e-10
Lung cancer	rs564449	T	G	T	G	0.0267236	0.037857	0.115	0.101472	0.0507626	7	100321138	0.019379	7	100321138	0.00218062	1.58e-34
Lung cancer	rs56853305	A	G	A	G	-0.0190504	0.005666	0.133	0.122858	0.753249	17	27648542	0.018025	17	27648542	0.00205681	2e-20
Lung cancer	rs571497	A	G	A	G	-0.0145349	-0.01565	0.153	0.154876	0.336009	19	7827830	0.016267	19	7827830	0.00194662	8.22e-14
Lung cancer	rs5742911	G	A	G	A	-0.0658657	-0.006211	0.312	0.315248	0.631233	19	11243445	0.01294	19	11243445	0.00152001	1e-200
Lung cancer	rs5744625	A	G	A	G	0.0424032	-0.010951	0.153	0.151905	0.496948	5	74862342	0.016121	5	74862342	0.00193515	1.99e-106
Lung cancer	rs5746498	C	T	C	T	0.0133001	-0.008757	0.238	0.23798	0.530108	22	18435794	0.013947	22	18435794	0.00169736	4.66e-15
Lung cancer	rs5752963	A	G	A	G	0.0267521	-0.009748	0.0365	0.033996	0.753535	22	30203833	0.031045	22	30203833	0.00365516	2.5e-13
Lung cancer	rs5755688	A	G	A	G	0.0136768	-0.010781	0.359	0.374169	0.375624	22	35685048	0.012168	22	35685048	0.00145715	6.23e-21
Lung cancer	rs576262	C	G	C	G	0.0277572	0.043521	0.0218	0.023703	0.283816	11	116764436	0.040606	11	116764436	0.00489544	1.43e-08
Lung cancer	rs5880	C	G	C	G	0.0211339	-0.020022	0.0516	0.052453	0.50018	16	57015091	0.029697	16	57015091	0.00314126	1.72e-11
Lung cancer	rs59231492	A	G	A	G	-0.0215281	0.016132	0.0471	0.04699	0.570447	19	20809211	0.028431	19	20809211	0.00330896	7.72e-11
Lung cancer	rs59388854	T	C	T	C	-0.0113261	-0.013947	0.147	0.148862	0.415329	6	139273929	0.017123	6	139273929	0.00199704	1.42e-08
Lung cancer	rs59408219	C	T	C	T	-0.0223639	0.012067	0.0762	0.078565	0.579077	6	11850754	0.021753	6	11850754	0.00263422	2.07e-17
Lung cancer	rs59488041	A	T	A	T	0.0116826	0.03142	0.139	0.137674	0.0666432	14	101180041	0.017131	14	101180041	0.00199809	5.01e-09
Lung cancer	rs59669045	A	G	A	G	-0.00950182	0.013437	0.253	0.260089	0.324467	1	33444351	0.013637	1	33444351	0.00159817	2.76e-09
Lung cancer	rs598253	C	T	C	T	-0.0421113	0.012408	0.338	0.326462	0.322868	1	62911341	0.012551	1	62911341	0.00149784	6.48e-174
Lung cancer	rs60006507	A	G	A	G	-0.0102701	-0.024786	0.219	0.215509	0.0786782	19	8394937	0.014096	19	8394937	0.00169554	1.39e-09
Lung cancer	rs6010040	G	T	G	T	0.0110643	0.005192	0.22	0.219549	0.719778	22	51095949	0.014473	22	51095949	0.00168141	4.69e-11
Lung cancer	rs60191209	C	T	C	T	-0.0193218	0.006905	0.181	0.181825	0.651409	10	113988995	0.015283	10	113988995	0.00180759	1.14e-26
Lung cancer	rs6022851	T	C	T	C	0.0115658	-0.01224	0.446	0.454094	0.321682	20	52536425	0.012351	20	52536425	0.0014229	4.35e-16
Lung cancer	rs6029125	C	T	C	T	-0.0221937	-0.003753	0.155	0.161318	0.821985	20	39089475	0.016682	20	39089475	0.0023385	2.3e-21
Lung cancer	rs603424	A	G	A	G	0.0158621	0.004013	0.169	0.167767	0.788933	10	102075479	0.01499	10	102075479	0.0018835	3.71e-17
Lung cancer	rs6044931	C	T	C	T	-0.0162023	0.016295	0.185	0.188859	0.276384	20	17623255	0.014971	20	17623255	0.0018173	4.85e-19
Lung cancer	rs6051908	T	G	T	G	-0.00926339	0.024937	0.305	0.289665	0.0605416	20	403653	0.013287	20	403653	0.00150771	8.05e-10
Lung cancer	rs6053485	C	T	C	T	-0.0156741	0.013941	0.208	0.206422	0.349227	20	5530491	0.014893	20	5530491	0.00173279	1.49e-19
Lung cancer	rs6063965	A	G	A	G	0.0134684	-0.003702	0.111	0.107869	0.840604	20	52191200	0.018409	20	52191200	0.00218772	7.44e-10
Lung cancer	rs6090040	A	C	A	C	0.0143197	-0.023104	0.483	0.480875	0.0536363	20	62692060	0.011973	20	62692060	0.00147233	2.34e-22
[truncated: 2,371 more rows]

## Sheet: Sheet9
Table S10. Genetic instrumental vairables used for total cholesterol in Europeans.
[truncated: 3,614 more rows]

[truncated: 5 more sheets: Sheet10, Sheet11, Sheet12, Sheet13, Sheet15]
